# Supplementary material for: Bayesian hierarchical lasso Cox model: A 9-gene prognostic signature for overall survival in gastric cancer in an Asian population
Source: PLoS One. 2022 Apr 14;17(4):e0266805. doi: 10.1371/journal.pone.0266805 (PMC9009599; doi:10.1371/journal.pone.0266805)
Supplement: S1 Table — (XLSX) [file pone.0266805.s001.xlsx]

## Sheet: KEGG
Gene set	Size	ES	NES	NOM-pval	FDR q-val	FWER p-val	Rank at Max	Leading Edge
KEGG_PROTEASOME	41	0.665	1.709	0.006	0.101	0.305	6601	tags=95%, list=33%, signal=141%
KEGG_RNA_DEGRADATION	57	0.551	1.751	0.026	0.111	0.234	5742	tags=60%, list=28%, signal=83%
KEGG_NUCLEOTIDE_EXCISION_REPAIR	43	0.572	1.678	0.022	0.112	0.369	5245	tags=51%, list=26%, signal=69%
KEGG_CELL_CYCLE	122	0.682	1.719	0	0.115	0.293	2014	tags=40%, list=10%, signal=44%
KEGG_PYRIMIDINE_METABOLISM	90	0.607	1.762	0	0.144	0.211	2767	tags=43%, list=14%, signal=50%
KEGG_AMINOACYL_TRNA_BIOSYNTHESIS	38	0.603	1.616	0.034	0.16	0.536	5646	tags=71%, list=28%, signal=99%
KEGG_BASE_EXCISION_REPAIR	32	0.666	1.603	0.017	0.161	0.568	5081	tags=69%, list=25%, signal=92%
KEGG_HOMOLOGOUS_RECOMBINATION	28	0.718	1.581	0.01	0.161	0.612	4989	tags=75%, list=25%, signal=100%
KEGG_DNA_REPLICATION	36	0.796	1.628	0.004	0.162	0.502	2184	tags=67%, list=11%, signal=75%
KEGG_MISMATCH_REPAIR	22	0.722	1.564	0.029	0.169	0.652	1955	tags=50%, list=10%, signal=55%
KEGG_BLADDER_CANCER	41	0.594	1.586	0.012	0.169	0.601	3414	tags=44%, list=17%, signal=53%
KEGG_GLYCOSYLPHOSPHATIDYLINOSITOL_GPI_ANCHOR_BIOSYNTHESIS	24	0.567	1.541	0.043	0.189	0.707	5329	tags=54%, list=26%, signal=74%
KEGG_SPLICEOSOME	115	0.536	1.783	0.024	0.215	0.167	5671	tags=59%, list=28%, signal=82%
KEGG_P53_SIGNALING_PATHWAY	67	0.521	1.482	0.035	0.216	0.833	2182	tags=34%, list=11%, signal=38%
KEGG_OOCYTE_MEIOSIS	109	0.389	1.465	0.029	0.231	0.863	895	tags=15%, list=4%, signal=15%

## Sheet: GO
Gene set	Size	ES	NES	NOM-pval	FDR q-val	FWER p-val	Rank at Max	Leading Edge
GO_NUCLEOBASE_CONTAINING_COMPOUND_TRANSPORT	241	0.477	2.005	0	0.056	0.163	4402	tags=41%, list=22%, signal=52%
GO_PEPTIDASE_COMPLEX	85	0.561	1.961	0.004	0.059	0.256	6909	tags=69%, list=34%, signal=105%
GO_MRNA_EXPORT_FROM_NUCLEUS	100	0.609	1.966	0	0.061	0.245	4322	tags=52%, list=21%, signal=66%
GO_REGULATION_OF_NUCLEOBASE_CONTAINING_COMPOUND_TRANSPORT	18	0.657	1.971	0	0.064	0.231	4139	tags=50%, list=21%, signal=63%
GO_ESTABLISHMENT_OF_RNA_LOCALIZATION	185	0.512	2.01	0	0.065	0.157	4402	tags=44%, list=22%, signal=56%
GO_REGULATION_OF_RNA_EXPORT_FROM_NUCLEUS	16	0.709	1.976	0	0.068	0.217	4139	tags=56%, list=21%, signal=71%
GO_REGULATION_OF_PEPTIDYL_SERINE_PHOSPHORYLATION_OF_STAT_PROTEIN	21	0.629	1.762	0.012	0.069	0.877	321	tags=10%, list=2%, signal=10%
GO_NUCLEOTIDE_EXCISION_REPAIR	106	0.507	1.753	0.018	0.069	0.891	5071	tags=38%, list=25%, signal=50%
GO_NCRNA_CATABOLIC_PROCESS	36	0.605	1.754	0.014	0.069	0.889	5218	tags=56%, list=26%, signal=75%
GO_NUCLEAR_CHROMOSOME_TELOMERIC_REGION	112	0.602	1.791	0	0.069	0.789	4423	tags=51%, list=22%, signal=65%
GO_RRNA_METHYLATION	25	0.652	1.757	0.006	0.069	0.884	4496	tags=60%, list=22%, signal=77%
GO_RNA_POLYMERASE_CORE_ENZYME_BINDING	47	0.525	1.763	0.004	0.069	0.877	5014	tags=45%, list=25%, signal=59%
GO_PROTEIN_K11_LINKED_UBIQUITINATION	27	0.537	1.758	0.008	0.069	0.883	261	tags=11%, list=1%, signal=11%
GO_INTEGRATOR_COMPLEX	19	0.65	1.79	0.004	0.069	0.792	3852	tags=63%, list=19%, signal=78%
GO_CATALYTIC_ACTIVITY_ACTING_ON_DNA	194	0.638	1.756	0.002	0.069	0.887	3722	tags=49%, list=18%, signal=59%
GO_REGULATION_OF_DNA_TEMPLATED_TRANSCRIPTION_ELONGATION	45	0.519	1.76	0.016	0.07	0.881	4918	tags=44%, list=24%, signal=59%
GO_NCRNA_METABOLIC_PROCESS	451	0.61	1.939	0	0.07	0.313	4942	tags=57%, list=25%, signal=74%
GO_RRNA_CONTAINING_RIBONUCLEOPROTEIN_COMPLEX_EXPORT_FROM_NUCLEUS	15	0.669	1.754	0.012	0.07	0.889	4053	tags=60%, list=20%, signal=75%
GO_RNA_DEPENDENT_DNA_BIOSYNTHETIC_PROCESS	67	0.474	1.792	0.01	0.07	0.789	3939	tags=39%, list=20%, signal=48%
GO_REGULATION_OF_SPINDLE_ASSEMBLY	22	0.652	1.75	0.008	0.07	0.899	2014	tags=27%, list=10%, signal=30%
GO_TELOMERE_ORGANIZATION	155	0.61	1.763	0	0.07	0.877	4423	tags=52%, list=22%, signal=66%
GO_RNA_PHOSPHODIESTER_BOND_HYDROLYSIS	146	0.525	1.751	0.004	0.07	0.896	5075	tags=55%, list=25%, signal=73%
GO_REGULATION_OF_SIGNAL_TRANSDUCTION_BY_P53_CLASS_MEDIATOR	173	0.52	1.758	0	0.07	0.882	3059	tags=32%, list=15%, signal=38%
GO_REGULATION_OF_TELOMERE_MAINTENANCE	74	0.479	1.76	0.02	0.07	0.881	4423	tags=42%, list=22%, signal=53%
GO_CHROMOSOME_SEGREGATION	320	0.675	1.725	0	0.07	0.954	2679	tags=38%, list=13%, signal=43%
GO_MATURATION_OF_SSU_RRNA	50	0.687	1.749	0.002	0.07	0.902	4905	tags=68%, list=24%, signal=90%
GO_MITOTIC_NUCLEAR_DIVISION	268	0.673	1.726	0	0.07	0.95	2054	tags=36%, list=10%, signal=39%
GO_POSITIVE_REGULATION_OF_GENE_EXPRESSION_EPIGENETIC	56	0.561	1.727	0.004	0.07	0.948	3180	tags=39%, list=16%, signal=47%
GO_MULTI_ORGANISM_LOCALIZATION	65	0.501	1.799	0.01	0.07	0.768	4153	tags=45%, list=21%, signal=56%
GO_MRNA_3_END_PROCESSING	91	0.479	1.728	0.028	0.07	0.947	4117	tags=38%, list=20%, signal=48%
GO_REGULATION_OF_TELOMERE_MAINTENANCE_VIA_TELOMERE_LENGTHENING	56	0.513	1.805	0.006	0.07	0.749	4149	tags=45%, list=21%, signal=56%
GO_RNA_METHYLATION	80	0.574	1.792	0.006	0.07	0.787	4512	tags=46%, list=22%, signal=59%
GO_RNA_POLYMERASE_II_HOLOENZYME	70	0.5	1.728	0.036	0.07	0.947	7780	tags=73%, list=39%, signal=118%
GO_CELL_CYCLE_G1_S_PHASE_TRANSITION	265	0.535	1.754	0	0.07	0.889	2184	tags=31%, list=11%, signal=34%
GO_SIGNAL_TRANSDUCTION_IN_RESPONSE_TO_DNA_DAMAGE	127	0.539	1.764	0	0.07	0.869	2414	tags=31%, list=12%, signal=35%
GO_CELL_CYCLE_G2_M_PHASE_TRANSITION	263	0.529	1.724	0.002	0.07	0.956	3170	tags=36%, list=16%, signal=42%
GO_NUCLEAR_ENVELOPE_REASSEMBLY	18	0.64	1.763	0.015	0.07	0.875	3390	tags=44%, list=17%, signal=53%
GO_NUCLEASE_ACTIVITY	192	0.523	1.725	0	0.07	0.954	4506	tags=48%, list=22%, signal=62%
GO_RNA_CATABOLIC_PROCESS	378	0.362	1.793	0.01	0.07	0.783	5075	tags=36%, list=25%, signal=47%
GO_SMALL_SUBUNIT_PROCESSOME	36	0.732	1.744	0.002	0.07	0.912	2979	tags=64%, list=15%, signal=75%
GO_NUCLEAR_CHROMOSOME_SEGREGATION	260	0.68	1.726	0	0.071	0.95	2123	tags=33%, list=11%, signal=37%
GO_CYTOSKELETON_DEPENDENT_CYTOKINESIS	92	0.555	1.765	0.004	0.071	0.867	983	tags=18%, list=5%, signal=19%
GO_DNA_REPLICATION	265	0.66	1.728	0	0.071	0.947	3657	tags=54%, list=18%, signal=65%
GO_MITOTIC_G1_S_TRANSITION_CHECKPOINT	62	0.626	1.765	0	0.071	0.865	2414	tags=39%, list=12%, signal=44%
GO_REGULATION_OF_CYTOKINESIS	83	0.6	1.729	0	0.071	0.946	2414	tags=30%, list=12%, signal=34%
GO_RIBOSOMAL_SMALL_SUBUNIT_ASSEMBLY	17	0.706	1.794	0	0.071	0.782	3918	tags=47%, list=19%, signal=58%
GO_NEGATIVE_REGULATION_OF_MITOTIC_CELL_CYCLE	306	0.522	1.729	0	0.071	0.945	2095	tags=30%, list=10%, signal=33%
GO_CENTROSOME_DUPLICATION	65	0.625	1.722	0.008	0.071	0.956	2413	tags=40%, list=12%, signal=45%
GO_REGULATION_OF_MITOCHONDRIAL_GENE_EXPRESSION	30	0.644	1.741	0.021	0.071	0.915	5692	tags=73%, list=28%, signal=102%
GO_TRNA_METHYLTRANSFERASE_ACTIVITY	33	0.621	1.74	0.004	0.071	0.917	4102	tags=48%, list=20%, signal=61%
GO_REGULATION_OF_NUCLEAR_DIVISION	181	0.646	1.766	0	0.071	0.864	2014	tags=33%, list=10%, signal=36%
GO_NUCLEUS_ORGANIZATION	128	0.417	1.799	0	0.071	0.767	3478	tags=31%, list=17%, signal=38%
GO_TRANSFERASE_COMPLEX_TRANSFERRING_PHOSPHORUS_CONTAINING_GROUPS	236	0.472	1.745	0.002	0.071	0.91	4905	tags=40%, list=24%, signal=52%
GO_CARBOXY_TERMINAL_DOMAIN_PROTEIN_KINASE_COMPLEX	18	0.572	1.797	0.013	0.071	0.774	5245	tags=56%, list=26%, signal=75%
GO_CELL_CYCLE_CHECKPOINT	210	0.654	1.786	0	0.071	0.802	2414	tags=39%, list=12%, signal=43%
GO_SPLICEOSOMAL_TRI_SNRNP_COMPLEX	32	0.675	1.742	0.008	0.071	0.914	5389	tags=75%, list=27%, signal=102%
GO_MICROTUBULE_ORGANIZING_CENTER_ORGANIZATION	131	0.55	1.74	0.01	0.071	0.917	2188	tags=31%, list=11%, signal=34%
GO_RNA_HELICASE_ACTIVITY	72	0.558	1.746	0.006	0.071	0.909	4549	tags=46%, list=23%, signal=59%
GO_NEGATIVE_REGULATION_OF_CELL_CYCLE_PHASE_TRANSITION	236	0.541	1.742	0	0.071	0.915	2753	tags=33%, list=14%, signal=38%
GO_RNA_POLYMERASE_COMPLEX	95	0.548	1.729	0.022	0.071	0.945	4905	tags=46%, list=24%, signal=61%
GO_CATALYTIC_ACTIVITY_ACTING_ON_A_RRNA	22	0.65	1.73	0.016	0.071	0.943	4496	tags=59%, list=22%, signal=76%
GO_U2_TYPE_SPLICEOSOMAL_COMPLEX	89	0.564	1.805	0.014	0.071	0.748	5582	tags=56%, list=28%, signal=77%
GO_SNRNA_METABOLIC_PROCESS	35	0.613	1.795	0.004	0.071	0.78	4495	tags=60%, list=22%, signal=77%
GO_RIBOSOMAL_LARGE_SUBUNIT_ASSEMBLY	25	0.633	1.721	0.019	0.071	0.958	4549	tags=48%, list=23%, signal=62%
GO_CATALYTIC_STEP_2_SPLICEOSOME	83	0.51	1.738	0.04	0.071	0.92	7348	tags=65%, list=36%, signal=102%
GO_MEIOTIC_CHROMOSOME_SEGREGATION	89	0.657	1.713	0	0.071	0.963	2123	tags=30%, list=11%, signal=34%
GO_PRERIBOSOME	71	0.715	1.783	0	0.071	0.809	4264	tags=73%, list=21%, signal=93%
GO_EXONUCLEASE_ACTIVITY	79	0.602	1.747	0.002	0.071	0.908	4636	tags=59%, list=23%, signal=77%
GO_DNA_DEPENDENT_ATPASE_ACTIVITY	105	0.671	1.735	0.008	0.071	0.93	3343	tags=49%, list=17%, signal=58%
GO_ORGANELLE_FISSION	448	0.602	1.73	0	0.072	0.942	1871	tags=28%, list=9%, signal=30%
GO_NCRNA_3_END_PROCESSING	39	0.642	1.803	0.01	0.072	0.759	4676	tags=67%, list=23%, signal=87%
GO_REGULATION_OF_CHROMOSOME_ORGANIZATION	341	0.491	1.712	0	0.072	0.964	4149	tags=38%, list=21%, signal=47%
GO_REGULATION_OF_DNA_REPLICATION	110	0.636	1.734	0	0.072	0.936	4414	tags=53%, list=22%, signal=67%
GO_SNRNA_PROCESSING	26	0.666	1.784	0.002	0.072	0.806	4495	tags=69%, list=22%, signal=89%
GO_SIGNAL_TRANSDUCTION_BY_P53_CLASS_MEDIATOR	255	0.505	1.766	0	0.072	0.864	3121	tags=33%, list=15%, signal=39%
GO_POSITIVE_REGULATION_OF_DNA_TEMPLATED_TRANSCRIPTION_ELONGATION	26	0.513	1.713	0.026	0.072	0.963	4918	tags=42%, list=24%, signal=56%
GO_REGULATION_OF_CELL_CYCLE_PHASE_TRANSITION	434	0.506	1.734	0.002	0.072	0.934	3170	tags=32%, list=16%, signal=37%
GO_ENDORIBONUCLEASE_COMPLEX	29	0.643	1.713	0.004	0.072	0.963	4448	tags=66%, list=22%, signal=84%
GO_NON_RECOMBINATIONAL_REPAIR	92	0.538	1.731	0.006	0.072	0.942	4458	tags=49%, list=22%, signal=63%
GO_MITOTIC_CELL_CYCLE_CHECKPOINT	160	0.668	1.806	0	0.072	0.745	2080	tags=39%, list=10%, signal=44%
GO_NEGATIVE_REGULATION_OF_CELL_CYCLE_PROCESS	320	0.513	1.735	0	0.072	0.93	2753	tags=31%, list=14%, signal=36%
GO_EXIT_FROM_MITOSIS	28	0.632	1.714	0.004	0.072	0.962	546	tags=18%, list=3%, signal=18%
GO_TRNA_METHYLATION	39	0.622	1.799	0	0.072	0.767	4102	tags=49%, list=20%, signal=61%
GO_RRNA_MODIFICATION	36	0.637	1.769	0.004	0.072	0.856	4688	tags=61%, list=23%, signal=79%
GO_REGULATION_OF_HEMATOPOIETIC_PROGENITOR_CELL_DIFFERENTIATION	82	0.494	1.766	0.019	0.072	0.863	4386	tags=45%, list=22%, signal=57%
GO_MITOCHONDRIAL_TRANSLATION	132	0.601	1.717	0.031	0.072	0.96	5729	tags=63%, list=28%, signal=87%
GO_POSITIVE_REGULATION_OF_CELL_CYCLE_PROCESS	277	0.525	1.713	0.002	0.072	0.963	2085	tags=26%, list=10%, signal=29%
GO_DOUBLE_STRAND_BREAK_REPAIR	242	0.586	1.71	0.004	0.072	0.969	4458	tags=49%, list=22%, signal=62%
GO_STRUCTURAL_CONSTITUENT_OF_NUCLEAR_PORE	26	0.758	1.8	0	0.072	0.764	4139	tags=73%, list=21%, signal=92%
GO_RNA_MODIFICATION	157	0.508	1.767	0.014	0.072	0.863	5072	tags=50%, list=25%, signal=67%
GO_DNA_DAMAGE_RESPONSE_SIGNAL_TRANSDUCTION_BY_P53_CLASS_MEDIATOR	103	0.538	1.731	0.002	0.072	0.942	2414	tags=30%, list=12%, signal=34%
GO_TRANSCRIPTION_ELONGATION_FROM_RNA_POLYMERASE_II_PROMOTER	80	0.448	1.714	0.027	0.072	0.962	5026	tags=39%, list=25%, signal=51%
GO_SPLICEOSOMAL_SNRNP_ASSEMBLY	37	0.696	1.777	0	0.072	0.824	4977	tags=78%, list=25%, signal=104%
GO_SIGNAL_TRANSDUCTION_INVOLVED_IN_CELL_CYCLE_CHECKPOINT	70	0.616	1.717	0	0.072	0.96	2414	tags=39%, list=12%, signal=44%
GO_CATALYTIC_ACTIVITY_ACTING_ON_A_TRNA	116	0.615	1.808	0	0.073	0.736	4521	tags=57%, list=22%, signal=73%
GO_SNRNA_BINDING	42	0.545	1.735	0.034	0.073	0.93	4218	tags=45%, list=21%, signal=57%
GO_SIGNAL_SEQUENCE_BINDING	45	0.504	1.806	0.004	0.073	0.739	2453	tags=18%, list=12%, signal=20%
GO_CHROMOSOMAL_REGION	339	0.632	1.717	0	0.073	0.96	3128	tags=39%, list=16%, signal=45%
GO_SNRNA_TRANSCRIPTION	73	0.527	1.779	0.014	0.073	0.818	6079	tags=59%, list=30%, signal=84%
GO_NUCLEAR_TRANSCRIBED_MRNA_CATABOLIC_PROCESS	186	0.343	1.709	0.033	0.073	0.97	4732	tags=27%, list=23%, signal=35%
GO_TELOMERASE_RNA_BINDING	21	0.583	1.767	0.013	0.073	0.862	3753	tags=48%, list=19%, signal=58%
GO_NUCLEOID	43	0.592	1.714	0.019	0.073	0.962	4676	tags=60%, list=23%, signal=79%
GO_GENE_SILENCING	249	0.473	1.736	0.004	0.073	0.928	4153	tags=36%, list=21%, signal=45%
GO_HISTONE_H2A_ACETYLATION	16	0.65	1.718	0.006	0.073	0.96	2044	tags=38%, list=10%, signal=42%
GO_PRESPLICEOSOME	15	0.624	1.731	0.004	0.073	0.942	5582	tags=60%, list=28%, signal=83%
GO_DNA_INTEGRITY_CHECKPOINT	154	0.628	1.769	0	0.073	0.855	2414	tags=37%, list=12%, signal=42%
GO_MITOTIC_DNA_INTEGRITY_CHECKPOINT	104	0.633	1.77	0	0.073	0.853	2080	tags=37%, list=10%, signal=41%
GO_NUCLEAR_ENVELOPE_ORGANIZATION	52	0.471	1.718	0.006	0.073	0.959	3390	tags=35%, list=17%, signal=42%
GO_PROTEIN_LOCALIZATION_TO_MICROTUBULE_ORGANIZING_CENTER	33	0.637	1.731	0.002	0.073	0.941	4120	tags=42%, list=20%, signal=53%
GO_CYTOKINESIS	159	0.525	1.778	0	0.073	0.823	983	tags=16%, list=5%, signal=17%
GO_MEIOTIC_CELL_CYCLE	242	0.611	1.715	0	0.073	0.96	1617	tags=27%, list=8%, signal=29%
GO_CHROMOSOME_LOCALIZATION	78	0.71	1.715	0	0.073	0.962	940	tags=26%, list=5%, signal=27%
GO_MATURATION_OF_SSU_RRNA_FROM_TRICISTRONIC_RRNA_TRANSCRIPT_SSU_RRNA_5_8S_RRNA_LSU_RRNA	37	0.69	1.697	0.008	0.073	0.98	4179	tags=65%, list=21%, signal=82%
GO_ENDONUCLEASE_COMPLEX	35	0.643	1.78	0	0.073	0.817	4448	tags=63%, list=22%, signal=81%
GO_HELICASE_ACTIVITY	155	0.605	1.77	0.004	0.073	0.853	4428	tags=51%, list=22%, signal=65%
GO_POSITIVE_REGULATION_OF_ISOTYPE_SWITCHING	27	0.608	1.697	0.008	0.073	0.978	2618	tags=33%, list=13%, signal=38%
GO_MISMATCH_REPAIR	33	0.638	1.702	0.006	0.073	0.974	3343	tags=42%, list=17%, signal=51%
GO_RNA_METHYLTRANSFERASE_ACTIVITY	66	0.592	1.771	0.008	0.073	0.85	4496	tags=48%, list=22%, signal=62%
GO_EXORIBONUCLEASE_ACTIVITY	39	0.598	1.808	0.006	0.074	0.736	5075	tags=59%, list=25%, signal=79%
GO_DEOXYRIBONUCLEASE_ACTIVITY	54	0.614	1.698	0.006	0.074	0.977	4636	tags=52%, list=23%, signal=67%
GO_NEGATIVE_REGULATION_OF_CHROMOSOME_ORGANIZATION	141	0.602	1.701	0	0.074	0.975	4423	tags=45%, list=22%, signal=58%
GO_NUCLEOSIDE_SALVAGE	15	0.759	1.698	0	0.074	0.977	3539	tags=60%, list=18%, signal=73%
GO_DNA_GEOMETRIC_CHANGE	112	0.648	1.7	0.006	0.074	0.976	2762	tags=41%, list=14%, signal=47%
GO_PRECATALYTIC_SPLICEOSOME	52	0.599	1.702	0.024	0.074	0.974	5117	tags=62%, list=25%, signal=82%
GO_POSITIVE_REGULATION_OF_CELL_CYCLE_ARREST	77	0.561	1.707	0	0.074	0.97	2414	tags=32%, list=12%, signal=37%
GO_TRNA_TRANSPORT	35	0.738	1.81	0.002	0.074	0.734	4153	tags=74%, list=21%, signal=93%
GO_U2_TYPE_CATALYTIC_STEP_2_SPLICEOSOME	30	0.601	1.692	0.019	0.074	0.983	5505	tags=60%, list=27%, signal=82%
GO_REGULATION_OF_SPINDLE_ORGANIZATION	35	0.628	1.703	0.002	0.074	0.974	2014	tags=34%, list=10%, signal=38%
GO_CHROMOSOME_TELOMERIC_REGION	150	0.571	1.774	0.002	0.074	0.837	4423	tags=47%, list=22%, signal=60%
GO_MATURATION_OF_LSU_RRNA	26	0.69	1.689	0.004	0.074	0.984	4490	tags=62%, list=22%, signal=79%
GO_RNA_INTERFERENCE	16	0.723	1.704	0	0.074	0.974	4469	tags=69%, list=22%, signal=88%
GO_DNA_TEMPLATED_TRANSCRIPTION_ELONGATION	105	0.495	1.773	0.014	0.074	0.846	5026	tags=45%, list=25%, signal=59%
GO_CENTRIOLE_ASSEMBLY	38	0.625	1.692	0.018	0.074	0.983	3223	tags=45%, list=16%, signal=53%
GO_REGULATION_OF_CELL_CYCLE_G2_M_PHASE_TRANSITION	208	0.545	1.704	0.002	0.074	0.974	3983	tags=44%, list=20%, signal=54%
GO_MITOCHONDRIAL_GENE_EXPRESSION	162	0.575	1.703	0.037	0.074	0.974	5729	tags=62%, list=28%, signal=86%
GO_REGULATION_OF_CENTROSOME_DUPLICATION	41	0.631	1.698	0.008	0.074	0.977	2413	tags=39%, list=12%, signal=44%
GO_TRANSCRIPTION_BY_RNA_POLYMERASE_I	61	0.53	1.7	0.022	0.074	0.976	6144	tags=69%, list=30%, signal=99%
GO_TERMINATION_OF_RNA_POLYMERASE_II_TRANSCRIPTION	34	0.575	1.694	0.024	0.074	0.98	4039	tags=50%, list=20%, signal=62%
GO_5_3_EXONUCLEASE_ACTIVITY	19	0.755	1.699	0.002	0.074	0.977	3674	tags=63%, list=18%, signal=77%
GO_MICROTUBULE_MOTOR_ACTIVITY	75	0.591	1.687	0.002	0.074	0.986	860	tags=20%, list=4%, signal=21%
GO_RNA_CAPPING	33	0.563	1.692	0.035	0.074	0.983	7567	tags=76%, list=38%, signal=121%
GO_NEGATIVE_REGULATION_OF_TELOMERE_MAINTENANCE_VIA_TELOMERE_LENGTHENING	24	0.543	1.7	0.024	0.074	0.975	3939	tags=42%, list=20%, signal=52%
GO_SMALL_RIBOSOMAL_SUBUNIT	63	0.472	1.689	0.049	0.074	0.984	4732	tags=30%, list=23%, signal=39%
GO_NF_KAPPAB_BINDING	30	0.512	1.692	0.032	0.074	0.983	6530	tags=57%, list=32%, signal=84%
GO_DNA_CONFORMATION_CHANGE	315	0.583	1.693	0.002	0.074	0.982	4423	tags=51%, list=22%, signal=64%
GO_NUCLEIC_ACID_PHOSPHODIESTER_BOND_HYDROLYSIS	286	0.51	1.772	0	0.074	0.85	5361	tags=54%, list=27%, signal=72%
GO_MITOTIC_CYTOKINESIS	67	0.6	1.704	0.004	0.074	0.974	983	tags=24%, list=5%, signal=25%
GO_MEIOTIC_CELL_CYCLE_PROCESS	184	0.646	1.705	0	0.074	0.974	1473	tags=29%, list=7%, signal=31%
GO_SITE_OF_DNA_DAMAGE	80	0.549	1.689	0.006	0.074	0.984	4550	tags=48%, list=23%, signal=61%
GO_THREONINE_TYPE_ENDOPEPTIDASE_ACTIVITY	19	0.676	1.695	0.013	0.074	0.98	6214	tags=89%, list=31%, signal=129%
GO_RAN_GTPASE_BINDING	35	0.547	1.694	0.024	0.074	0.98	3107	tags=34%, list=15%, signal=40%
GO_REPLICATION_FORK	69	0.721	1.69	0.002	0.074	0.983	2798	tags=55%, list=14%, signal=64%
GO_DNA_TEMPLATED_TRANSCRIPTION_TERMINATION	68	0.539	1.685	0.042	0.074	0.986	6144	tags=66%, list=30%, signal=95%
GO_REGULATION_OF_HEMATOPOIETIC_STEM_CELL_DIFFERENTIATION	69	0.528	1.774	0.012	0.074	0.837	4386	tags=51%, list=22%, signal=65%
GO_REGULATION_OF_PROTEIN_EXPORT_FROM_NUCLEUS	41	0.468	1.69	0.024	0.074	0.983	4139	tags=39%, list=21%, signal=49%
GO_SPINDLE_ASSEMBLY	108	0.603	1.693	0	0.074	0.982	2121	tags=32%, list=11%, signal=36%
GO_CHROMOSOME_CENTROMERIC_REGION	192	0.686	1.686	0.004	0.074	0.986	1845	tags=34%, list=9%, signal=37%
GO_REGULATION_OF_VIRAL_TRANSCRIPTION	62	0.491	1.705	0.01	0.074	0.973	4794	tags=44%, list=24%, signal=57%
GO_CHROMATIN_REMODELING	199	0.504	1.686	0.004	0.075	0.986	4159	tags=40%, list=21%, signal=50%
GO_CHROMOSOME_ORGANIZATION_INVOLVED_IN_MEIOTIC_CELL_CYCLE	67	0.654	1.689	0.002	0.075	0.984	1434	tags=28%, list=7%, signal=30%
GO_REGULATION_OF_TRANSCRIPTION_ELONGATION_FROM_RNA_POLYMERASE_II_PROMOTER	25	0.601	1.81	0.004	0.075	0.734	3394	tags=36%, list=17%, signal=43%
GO_KINESIN_COMPLEX	50	0.68	1.684	0.002	0.075	0.986	1492	tags=28%, list=7%, signal=30%
GO_U5_SNRNP	16	0.666	1.705	0.004	0.075	0.973	6027	tags=75%, list=30%, signal=107%
GO_CHROMOSOME_SEPARATION	91	0.75	1.684	0	0.075	0.986	848	tags=33%, list=4%, signal=34%
GO_DNA_RECOMBINATION	282	0.59	1.812	0	0.075	0.73	3736	tags=43%, list=19%, signal=52%
GO_TRNA_MODIFICATION	84	0.611	1.816	0.002	0.075	0.716	5191	tags=58%, list=26%, signal=78%
GO_RRNA_BINDING	57	0.451	1.683	0.046	0.076	0.986	4030	tags=39%, list=20%, signal=48%
GO_PROTEIN_LOCALIZATION_TO_CHROMOSOME	81	0.657	1.682	0	0.076	0.986	3424	tags=48%, list=17%, signal=58%
GO_SOMATIC_RECOMBINATION_OF_IMMUNOGLOBULIN_GENE_SEGMENTS	55	0.613	1.813	0	0.076	0.728	3343	tags=38%, list=17%, signal=46%
GO_REGULATION_OF_GENE_SILENCING	119	0.591	1.816	0	0.077	0.715	4387	tags=47%, list=22%, signal=60%
GO_TRANSLATIONAL_TERMINATION	102	0.549	1.677	0.049	0.077	0.99	5717	tags=60%, list=28%, signal=83%
GO_PROTEIN_LOCALIZATION_TO_CHROMOSOME_TELOMERIC_REGION	28	0.562	1.678	0.029	0.077	0.987	3918	tags=50%, list=19%, signal=62%
GO_NUCLEOTIDE_EXCISION_REPAIR_DNA_GAP_FILLING	23	0.678	1.679	0.006	0.077	0.987	1955	tags=39%, list=10%, signal=43%
GO_FLEMMING_BODY	30	0.656	1.678	0	0.078	0.987	983	tags=20%, list=5%, signal=21%
GO_RNA_POLYMERASE_BINDING	64	0.449	1.677	0.017	0.078	0.99	5014	tags=39%, list=25%, signal=52%
GO_NEGATIVE_REGULATION_OF_CELL_CYCLE_G2_M_PHASE_TRANSITION	100	0.541	1.679	0.01	0.078	0.987	4407	tags=48%, list=22%, signal=61%
GO_BASE_EXCISION_REPAIR	39	0.663	1.676	0.008	0.078	0.991	3839	tags=54%, list=19%, signal=66%
GO_H4_H2A_HISTONE_ACETYLTRANSFERASE_COMPLEX	19	0.641	1.816	0	0.078	0.712	2044	tags=32%, list=10%, signal=35%
GO_ATPASE_ACTIVITY	405	0.467	1.674	0.002	0.078	0.992	4428	tags=42%, list=22%, signal=52%
GO_PROTEIN_DNA_COMPLEX	166	0.569	1.675	0.004	0.079	0.992	4445	tags=46%, list=22%, signal=59%
GO_REGULATION_OF_CHROMOSOME_SEPARATION	65	0.798	1.674	0	0.079	0.992	826	tags=38%, list=4%, signal=40%
GO_RRNA_CATABOLIC_PROCESS	20	0.692	1.818	0.004	0.079	0.709	4495	tags=65%, list=22%, signal=84%
GO_NUCLEAR_TRANSPORT	331	0.422	1.819	0	0.079	0.704	4182	tags=39%, list=21%, signal=48%
GO_TRNA_BINDING	62	0.596	1.821	0.011	0.08	0.7	4927	tags=53%, list=24%, signal=70%
GO_RNA_LOCALIZATION	216	0.529	2.013	0	0.08	0.157	4402	tags=46%, list=22%, signal=59%
GO_G2_DNA_DAMAGE_CHECKPOINT	34	0.641	1.672	0.012	0.08	0.992	2014	tags=35%, list=10%, signal=39%
GO_REGULATION_OF_SISTER_CHROMATID_SEGREGATION	83	0.751	1.671	0	0.08	0.992	826	tags=34%, list=4%, signal=35%
GO_REGULATION_OF_TYPE_I_INTERFERON_MEDIATED_SIGNALING_PATHWAY	33	0.568	1.669	0.024	0.08	0.992	5399	tags=55%, list=27%, signal=74%
GO_V_D_J_RECOMBINATION	15	0.707	1.668	0	0.08	0.993	3722	tags=67%, list=18%, signal=82%
GO_SISTER_CHROMATID_SEGREGATION	187	0.736	1.669	0	0.08	0.992	1443	tags=35%, list=7%, signal=38%
GO_SPINDLE	356	0.539	1.669	0.006	0.08	0.992	2414	tags=30%, list=12%, signal=34%
GO_SNORNA_BINDING	30	0.668	1.667	0.016	0.081	0.993	4218	tags=77%, list=21%, signal=97%
GO_MITOTIC_G2_M_TRANSITION_CHECKPOINT	30	0.715	1.669	0	0.081	0.992	1652	tags=40%, list=8%, signal=44%
GO_SPINDLE_ORGANIZATION	174	0.606	1.67	0.002	0.081	0.992	1871	tags=33%, list=9%, signal=36%
GO_REGULATION_OF_NUCLEAR_CELL_CYCLE_DNA_REPLICATION	16	0.735	1.67	0.004	0.081	0.992	444	tags=31%, list=2%, signal=32%
GO_INTERSTRAND_CROSS_LINK_REPAIR	50	0.687	1.662	0.008	0.081	0.995	3903	tags=58%, list=19%, signal=72%
GO_POSITIVE_REGULATION_OF_CELL_CYCLE	366	0.47	1.664	0.002	0.081	0.994	1871	tags=21%, list=9%, signal=23%
GO_AMINO_ACID_ACTIVATION	45	0.61	1.664	0.019	0.081	0.994	5729	tags=69%, list=28%, signal=96%
GO_REGULATION_OF_CHROMOSOME_SEGREGATION	104	0.76	1.666	0	0.081	0.994	983	tags=37%, list=5%, signal=38%
GO_RNA_3_END_PROCESSING	131	0.534	1.821	0.006	0.081	0.697	4117	tags=47%, list=20%, signal=58%
GO_MATURATION_OF_5_8S_RRNA	35	0.702	1.666	0.012	0.081	0.994	4495	tags=74%, list=22%, signal=95%
GO_CHROMATIN_ORGANIZATION_INVOLVED_IN_REGULATION_OF_TRANSCRIPTION	127	0.545	1.661	0.012	0.081	0.995	4159	tags=41%, list=21%, signal=51%
GO_METAPHASE_ANAPHASE_TRANSITION_OF_CELL_CYCLE	59	0.804	1.662	0	0.081	0.995	826	tags=39%, list=4%, signal=41%
GO_TRANSCRIPTION_INITIATION_FROM_RNA_POLYMERASE_I_PROMOTER	34	0.562	1.664	0.03	0.081	0.994	6144	tags=68%, list=30%, signal=97%
GO_CONDENSED_CHROMOSOME	216	0.657	1.662	0.004	0.081	0.995	3128	tags=43%, list=16%, signal=50%
GO_PROTEIN_SUMOYLATION	77	0.449	1.663	0.039	0.081	0.995	4197	tags=39%, list=21%, signal=49%
GO_POSITIVE_REGULATION_OF_DNA_RECOMBINATION	44	0.545	1.665	0.016	0.081	0.994	3669	tags=36%, list=18%, signal=44%
GO_NEGATIVE_REGULATION_OF_DNA_REPLICATION	34	0.731	1.659	0.004	0.081	0.996	2380	tags=47%, list=12%, signal=53%
GO_RECOMBINATIONAL_REPAIR	132	0.614	1.659	0.002	0.081	0.996	2878	tags=41%, list=14%, signal=47%
GO_REGULATION_OF_ISOTYPE_SWITCHING	36	0.559	1.664	0.027	0.082	0.994	2618	tags=28%, list=13%, signal=32%
GO_REGULATION_OF_DNA_RECOMBINATION	105	0.54	1.663	0.01	0.082	0.995	3401	tags=37%, list=17%, signal=44%
GO_DNA_DEPENDENT_DNA_REPLICATION	147	0.738	1.66	0	0.082	0.996	2530	tags=54%, list=13%, signal=62%
GO_SOMATIC_DIVERSIFICATION_OF_IMMUNOGLOBULINS	63	0.606	1.823	0	0.082	0.691	2618	tags=33%, list=13%, signal=38%
GO_REGULATION_OF_DNA_DEPENDENT_DNA_REPLICATION	51	0.741	1.66	0.004	0.082	0.996	2380	tags=51%, list=12%, signal=58%
GO_REPLISOME	26	0.686	1.659	0.008	0.082	0.996	2131	tags=54%, list=11%, signal=60%
GO_MRNA_TRANSPORT	135	0.528	1.922	0	0.082	0.364	4402	tags=47%, list=22%, signal=60%
GO_MEIOSIS_I_CELL_CYCLE_PROCESS	118	0.6	1.658	0	0.082	0.996	660	tags=21%, list=3%, signal=22%
GO_ESTABLISHMENT_OF_PROTEIN_LOCALIZATION_TO_MITOCHONDRIAL_MEMBRANE	48	0.499	1.656	0.027	0.083	0.996	4520	tags=44%, list=22%, signal=56%
GO_REGULATION_OF_POSTTRANSCRIPTIONAL_GENE_SILENCING	99	0.587	1.823	0	0.083	0.689	4387	tags=48%, list=22%, signal=62%
GO_NUCLEAR_PORE	76	0.602	1.876	0.002	0.083	0.499	4497	tags=53%, list=22%, signal=67%
GO_NEGATIVE_REGULATION_OF_NUCLEAR_DIVISION	60	0.744	1.655	0.002	0.083	0.996	826	tags=35%, list=4%, signal=36%
GO_RNA_PHOSPHODIESTER_BOND_HYDROLYSIS_EXONUCLEOLYTIC	43	0.581	1.825	0.006	0.084	0.684	5075	tags=56%, list=25%, signal=74%
GO_CONDENSED_NUCLEAR_CHROMOSOME	101	0.673	1.654	0.002	0.084	0.996	2991	tags=46%, list=15%, signal=53%
GO_SM_LIKE_PROTEIN_FAMILY_COMPLEX	72	0.604	1.846	0.002	0.085	0.615	5582	tags=64%, list=28%, signal=88%
GO_EXONUCLEASE_ACTIVITY_ACTIVE_WITH_EITHER_RIBO_OR_DEOXYRIBONUCLEIC_ACIDS_AND_PRODUCING_5_PHOSPHOMONOESTERS	55	0.644	1.826	0	0.085	0.682	5075	tags=64%, list=25%, signal=85%
GO_NUCLEAR_EXPORT	189	0.529	2.026	0	0.085	0.128	4153	tags=44%, list=21%, signal=55%
GO_METAPHASE_PLATE_CONGRESSION	60	0.752	1.653	0.002	0.085	0.997	940	tags=32%, list=5%, signal=33%
GO_MITOTIC_SISTER_CHROMATID_SEGREGATION	158	0.754	1.652	0	0.085	0.997	1443	tags=38%, list=7%, signal=41%
GO_TELOMERASE_HOLOENZYME_COMPLEX	19	0.6	1.651	0.004	0.086	0.998	4296	tags=58%, list=21%, signal=74%
GO_LIGASE_ACTIVITY_FORMING_CARBON_OXYGEN_BONDS	37	0.615	1.651	0.017	0.086	0.998	5646	tags=70%, list=28%, signal=97%
GO_MRNA_CLEAVAGE_AND_POLYADENYLATION_SPECIFICITY_FACTOR_COMPLEX	16	0.598	1.649	0.03	0.086	0.998	5555	tags=56%, list=28%, signal=78%
GO_REGULATION_OF_CELL_CYCLE_CHECKPOINT	30	0.684	1.65	0.008	0.086	0.998	656	tags=27%, list=3%, signal=28%
GO_ORGANELLAR_RIBOSOME	85	0.577	1.65	0.0499	0.086	0.998	5717	tags=60%, list=28%, signal=83%
GO_SMALL_NUCLEAR_RIBONUCLEOPROTEIN_COMPLEX	62	0.593	1.87	0.004	0.086	0.521	5582	tags=61%, list=28%, signal=84%
GO_MITOTIC_SPINDLE_ASSEMBLY	61	0.667	1.648	0.002	0.087	0.998	2121	tags=38%, list=11%, signal=42%
GO_TRNA_METABOLIC_PROCESS	175	0.615	1.852	0.002	0.087	0.589	4942	tags=58%, list=25%, signal=77%
GO_RIBOSOMAL_LARGE_SUBUNIT_BIOGENESIS	66	0.66	1.846	0.002	0.087	0.614	4549	tags=56%, list=23%, signal=72%
GO_PYRIMIDINE_NUCLEOSIDE_BIOSYNTHETIC_PROCESS	15	0.788	1.648	0.002	0.087	0.999	2607	tags=60%, list=13%, signal=69%
GO_SOMATIC_DIVERSIFICATION_OF_IMMUNE_RECEPTORS	74	0.599	1.826	0	0.087	0.682	3722	tags=41%, list=18%, signal=50%
GO_TELOMERE_MAINTENANCE_VIA_TELOMERE_LENGTHENING	75	0.517	1.833	0.002	0.087	0.664	4149	tags=43%, list=21%, signal=54%
GO_RIBOSOME_ASSEMBLY	56	0.64	1.876	0.002	0.087	0.496	4215	tags=48%, list=21%, signal=61%
GO_MITOTIC_SPINDLE	131	0.58	1.647	0.008	0.087	0.999	2409	tags=36%, list=12%, signal=40%
GO_REGULATION_OF_WATER_LOSS_VIA_SKIN	25	0.793	1.646	0	0.087	0.999	1384	tags=48%, list=7%, signal=51%
GO_TRANSCRIPTION_ELONGATION_FROM_RNA_POLYMERASE_I_PROMOTER	26	0.631	1.646	0.026	0.088	0.999	6749	tags=81%, list=33%, signal=121%
GO_CAJAL_BODY	55	0.482	1.646	0.022	0.088	0.999	4218	tags=51%, list=21%, signal=64%
GO_HISTONE_MRNA_METABOLIC_PROCESS	25	0.688	1.904	0	0.088	0.411	4136	tags=68%, list=21%, signal=85%
GO_RRNA_METABOLIC_PROCESS	220	0.639	1.893	0	0.088	0.442	4732	tags=61%, list=23%, signal=79%
GO_CELL_CYCLE_DNA_REPLICATION	64	0.793	1.644	0	0.088	0.999	1955	tags=59%, list=10%, signal=66%
GO_SMALL_NUCLEOLAR_RIBONUCLEOPROTEIN_COMPLEX	23	0.698	1.643	0.008	0.088	0.999	4646	tags=74%, list=23%, signal=96%
GO_RIBOSOME_BIOGENESIS	287	0.62	1.879	0.002	0.088	0.483	4732	tags=59%, list=23%, signal=76%
GO_POSITIVE_REGULATION_OF_CYTOKINESIS	36	0.637	1.643	0	0.089	0.999	1871	tags=28%, list=9%, signal=31%
GO_NCRNA_TRANSCRIPTION	105	0.522	1.827	0.006	0.089	0.68	6079	tags=62%, list=30%, signal=88%
GO_U1_SNRNP	18	0.679	1.847	0	0.089	0.611	4213	tags=61%, list=21%, signal=77%
GO_RIBONUCLEOPROTEIN_COMPLEX_SUBUNIT_ORGANIZATION	184	0.493	1.834	0.012	0.089	0.661	5548	tags=50%, list=28%, signal=68%
GO_NCRNA_EXPORT_FROM_NUCLEUS	37	0.717	1.828	0.002	0.089	0.674	4153	tags=73%, list=21%, signal=92%
GO_RIBOSOMAL_SMALL_SUBUNIT_BIOGENESIS	71	0.686	1.852	0	0.089	0.588	4179	tags=56%, list=21%, signal=71%
GO_PRERIBOSOME_LARGE_SUBUNIT_PRECURSOR	20	0.731	1.642	0.004	0.089	0.999	4264	tags=85%, list=21%, signal=108%
GO_REGULATION_OF_CENTROSOME_CYCLE	56	0.623	1.641	0.014	0.09	0.999	2413	tags=39%, list=12%, signal=45%
GO_CATALYTIC_ACTIVITY_ACTING_ON_RNA	358	0.552	1.862	0	0.09	0.549	4549	tags=49%, list=23%, signal=62%
GO_HOST_CELLULAR_COMPONENT	64	0.562	1.896	0	0.09	0.435	4153	tags=45%, list=21%, signal=57%
GO_PSEUDOURIDINE_SYNTHESIS	17	0.721	1.64	0.01	0.09	0.999	4688	tags=76%, list=23%, signal=100%
GO_SITE_OF_DOUBLE_STRAND_BREAK	59	0.569	1.64	0.019	0.09	0.999	4550	tags=49%, list=23%, signal=63%
GO_RIBONUCLEOPROTEIN_COMPLEX_BINDING	125	0.491	1.835	0.002	0.09	0.656	5326	tags=54%, list=26%, signal=73%
GO_3_5_EXONUCLEASE_ACTIVITY	53	0.631	1.855	0	0.091	0.575	5075	tags=66%, list=25%, signal=88%
GO_NUCLEOTIDYLTRANSFERASE_ACTIVITY	114	0.499	1.639	0.019	0.091	0.999	4022	tags=41%, list=20%, signal=51%
GO_CLEAVAGE_INVOLVED_IN_RRNA_PROCESSING	27	0.712	1.636	0.014	0.091	0.999	4495	tags=78%, list=22%, signal=100%
GO_POSITIVE_REGULATION_OF_TRANSCRIPTION_BY_RNA_POLYMERASE_I	20	0.65	1.635	0.026	0.091	0.999	4165	tags=70%, list=21%, signal=88%
GO_ATP_DEPENDENT_CHROMATIN_REMODELING	80	0.607	1.638	0.013	0.091	0.999	3027	tags=35%, list=15%, signal=41%
GO_POSITIVE_REGULATION_OF_PROTEIN_LOCALIZATION_TO_NUCLEUS	77	0.451	1.636	0.018	0.091	0.999	3528	tags=34%, list=17%, signal=41%
GO_DNA_PACKAGING	204	0.565	1.636	0.012	0.091	0.999	3180	tags=41%, list=16%, signal=48%
GO_RNA_5_END_PROCESSING	22	0.697	1.635	0.008	0.091	0.999	4872	tags=77%, list=24%, signal=102%
GO_DAMAGED_DNA_BINDING	64	0.603	1.634	0.025	0.091	0.999	4422	tags=55%, list=22%, signal=70%
GO_ENDOPEPTIDASE_COMPLEX	66	0.592	1.837	0.01	0.092	0.649	6909	tags=76%, list=34%, signal=115%
GO_NEGATIVE_REGULATION_OF_TELOMERE_MAINTENANCE	33	0.472	1.636	0.046	0.092	0.999	4423	tags=42%, list=22%, signal=54%
GO_U2_SNRNP	20	0.601	1.636	0.022	0.092	0.999	7873	tags=90%, list=39%, signal=148%
GO_DNA_HELICASE_ACTIVITY	76	0.693	1.637	0.011	0.092	0.999	2762	tags=50%, list=14%, signal=58%
GO_RIBONUCLEASE_ACTIVITY	106	0.502	1.637	0.009	0.092	0.999	5075	tags=54%, list=25%, signal=71%
GO_RIBONUCLEOPROTEIN_COMPLEX_BIOGENESIS	412	0.575	1.88	0.004	0.092	0.475	4937	tags=55%, list=24%, signal=72%
GO_ENDONUCLEASE_ACTIVITY	113	0.493	1.633	0.008	0.092	0.999	4676	tags=45%, list=23%, signal=58%
GO_TRNA_PROCESSING	123	0.612	1.857	0.004	0.092	0.567	4927	tags=54%, list=24%, signal=72%
GO_PORE_COMPLEX_ASSEMBLY	20	0.573	1.631	0.038	0.093	0.999	5910	tags=65%, list=29%, signal=92%
GO_UBIQUITIN_BINDING	74	0.422	1.632	0.033	0.093	0.999	6212	tags=49%, list=31%, signal=70%
GO_ESTABLISHMENT_OF_PROTEIN_LOCALIZATION_TO_TELOMERE	16	0.673	1.631	0.014	0.093	0.999	3376	tags=63%, list=17%, signal=75%
GO_NCRNA_PROCESSING	364	0.621	1.905	0	0.093	0.405	4937	tags=59%, list=24%, signal=76%
GO_MITOTIC_G2_DNA_DAMAGE_CHECKPOINT	22	0.651	1.63	0.018	0.093	0.999	1652	tags=36%, list=8%, signal=40%
GO_CYTOKINETIC_PROCESS	37	0.684	1.63	0	0.093	1	983	tags=27%, list=5%, signal=28%
GO_REGULATION_OF_CELL_AGING	52	0.566	1.628	0.013	0.093	1	2832	tags=37%, list=14%, signal=42%
GO_PROTEIN_DNA_COMPLEX_SUBUNIT_ORGANIZATION	243	0.52	1.627	0.013	0.093	1	3180	tags=33%, list=16%, signal=39%
GO_DNA_DAMAGE_RESPONSE_DETECTION_OF_DNA_DAMAGE	37	0.609	1.627	0.02	0.093	1	3510	tags=43%, list=17%, signal=52%
GO_POSITIVE_REGULATION_OF_VIRAL_PROCESS	102	0.386	1.627	0.026	0.093	1	5026	tags=34%, list=25%, signal=45%
GO_POSITIVE_REGULATION_OF_LYMPHOCYTE_APOPTOTIC_PROCESS	17	0.798	1.628	0.008	0.093	1	1479	tags=41%, list=7%, signal=44%
GO_90S_PRERIBOSOME	26	0.729	1.628	0.006	0.093	1	4630	tags=85%, list=23%, signal=110%
GO_MITOTIC_CYTOKINETIC_PROCESS	21	0.641	1.628	0.013	0.094	1	1871	tags=24%, list=9%, signal=26%
GO_NEGATIVE_REGULATION_OF_TELOMERE_MAINTENANCE_VIA_TELOMERASE	19	0.555	1.629	0.037	0.094	1	3939	tags=42%, list=20%, signal=52%
GO_REGULATION_OF_DNA_METHYLATION	25	0.585	1.625	0.014	0.094	1	2667	tags=32%, list=13%, signal=37%
GO_SPINDLE_POLE	161	0.561	1.626	0.014	0.094	1	1871	tags=29%, list=9%, signal=32%
GO_POSITIVE_REGULATION_OF_EPIDERMIS_DEVELOPMENT	40	0.622	1.623	0	0.094	1	3750	tags=45%, list=19%, signal=55%
GO_DNA_SYNTHESIS_INVOLVED_IN_DNA_REPAIR	52	0.585	1.625	0.035	0.094	1	5296	tags=60%, list=26%, signal=81%
GO_RETROGRADE_VESICLE_MEDIATED_TRANSPORT_GOLGI_TO_ENDOPLASMIC_RETICULUM	82	0.485	1.624	0.019	0.094	1	5421	tags=45%, list=27%, signal=61%
GO_NUCLEAR_REPLICATION_FORK	39	0.736	1.624	0.004	0.094	1	2131	tags=54%, list=11%, signal=60%
GO_RNA_EXPORT_FROM_NUCLEUS	130	0.627	2.049	0	0.095	0.106	4153	tags=52%, list=21%, signal=64%
GO_SERINE_PHOSPHORYLATION_OF_STAT_PROTEIN	25	0.689	1.881	0	0.095	0.469	1240	tags=16%, list=6%, signal=17%
GO_PROTEASOMAL_UBIQUITIN_INDEPENDENT_PROTEIN_CATABOLIC_PROCESS	20	0.654	1.619	0.021	0.096	1	6214	tags=90%, list=31%, signal=130%
GO_PROTEASOME_CORE_COMPLEX	18	0.672	1.619	0.011	0.096	1	6601	tags=94%, list=33%, signal=140%
GO_EXON_EXON_JUNCTION_COMPLEX	18	0.585	1.618	0.038	0.096	1	4136	tags=44%, list=21%, signal=56%
GO_POSITIVE_REGULATION_OF_CHROMOSOME_SEPARATION	15	0.73	1.621	0	0.096	1	371	tags=20%, list=2%, signal=20%
GO_MIDBODY	175	0.47	1.618	0.008	0.096	1	983	tags=17%, list=5%, signal=17%
GO_GLUCOSE_6_PHOSPHATE_METABOLIC_PROCESS	25	0.639	1.619	0.015	0.096	1	4123	tags=52%, list=20%, signal=65%
GO_POSITIVE_REGULATION_OF_MEIOTIC_CELL_CYCLE	23	0.69	1.614	0.016	0.096	1	2861	tags=39%, list=14%, signal=46%
GO_PERICENTRIC_HETEROCHROMATIN	19	0.633	1.619	0.029	0.096	1	919	tags=26%, list=5%, signal=28%
GO_SINGLE_STRANDED_DNA_BINDING	108	0.537	1.616	0.008	0.096	1	4469	tags=48%, list=22%, signal=62%
GO_SISTER_CHROMATID_COHESION	57	0.649	1.619	0	0.096	1	4995	tags=58%, list=25%, signal=77%
GO_REGULATION_OF_TRANSCRIPTION_INVOLVED_IN_G1_S_TRANSITION_OF_MITOTIC_CELL_CYCLE	34	0.719	1.614	0	0.096	1	2377	tags=50%, list=12%, signal=57%
GO_POSITIVE_REGULATION_OF_DNA_REPLICATION	40	0.628	1.614	0.012	0.096	1	3303	tags=43%, list=16%, signal=51%
GO_RESPONSE_TO_EPIDERMAL_GROWTH_FACTOR	45	0.491	1.62	0.02	0.096	1	4165	tags=38%, list=21%, signal=48%
GO_KINETOCHORE	134	0.7	1.615	0.008	0.096	1	2054	tags=39%, list=10%, signal=43%
GO_REGULATION_OF_TRANSLATIONAL_FIDELITY	17	0.638	1.615	0.025	0.096	1	4035	tags=53%, list=20%, signal=66%
GO_POSITIVE_REGULATION_OF_CELL_CYCLE_PHASE_TRANSITION	95	0.536	1.616	0.012	0.096	1	1847	tags=25%, list=9%, signal=28%
GO_MATURATION_OF_5_8S_RRNA_FROM_TRICISTRONIC_RRNA_TRANSCRIPT_SSU_RRNA_5_8S_RRNA_LSU_RRNA	24	0.714	1.62	0.022	0.096	1	4495	tags=79%, list=22%, signal=102%
GO_ATP_DEPENDENT_MICROTUBULE_MOTOR_ACTIVITY	34	0.602	1.613	0.012	0.096	1	860	tags=18%, list=4%, signal=18%
GO_TELOMERIC_DNA_BINDING	34	0.451	1.619	0.048	0.096	1	4989	tags=47%, list=25%, signal=62%
GO_P53_BINDING	65	0.443	1.614	0.009	0.097	1	4656	tags=43%, list=23%, signal=56%
GO_ATPASE_ACTIVITY_COUPLED_TO_TRANSMEMBRANE_MOVEMENT_OF_IONS_ROTATIONAL_MECHANISM	20	0.586	1.609	0.022	0.097	1	4839	tags=45%, list=24%, signal=59%
GO_CONDENSED_CHROMOSOME_CENTROMERIC_REGION	119	0.728	1.616	0.006	0.097	1	848	tags=34%, list=4%, signal=36%
GO_MITOTIC_SPINDLE_ORGANIZATION	112	0.645	1.619	0.006	0.097	1	2413	tags=41%, list=12%, signal=46%
GO_MITOTIC_RECOMBINATION	22	0.659	1.612	0.013	0.097	1	2100	tags=27%, list=10%, signal=30%
GO_ANAPHASE_PROMOTING_COMPLEX	21	0.673	1.611	0.018	0.097	1	261	tags=19%, list=1%, signal=19%
GO_MICROTUBULE_CYTOSKELETON_ORGANIZATION_INVOLVED_IN_MITOSIS	138	0.621	1.609	0.006	0.097	1	2200	tags=37%, list=11%, signal=41%
GO_PROTEIN_MODIFICATION_BY_SMALL_PROTEIN_REMOVAL	267	0.353	1.613	0.039	0.097	1	5417	tags=40%, list=27%, signal=54%
GO_POSITIVE_REGULATION_OF_TELOMERE_MAINTENANCE	47	0.467	1.616	0.039	0.097	1	4423	tags=43%, list=22%, signal=54%
GO_CYCLIN_DEPENDENT_PROTEIN_KINASE_HOLOENZYME_COMPLEX	42	0.637	1.611	0.008	0.097	1	1937	tags=36%, list=10%, signal=39%
GO_DNA_METHYLATION	69	0.573	1.612	0.016	0.097	1	2667	tags=28%, list=13%, signal=32%
GO_POSITIVE_REGULATION_OF_ORGANELLE_ASSEMBLY	71	0.412	1.609	0.014	0.097	1	4091	tags=28%, list=20%, signal=35%
GO_PROTEIN_KINASE_COMPLEX	100	0.431	1.61	0.012	0.097	1	5309	tags=38%, list=26%, signal=51%
GO_MRNA_CLEAVAGE_FACTOR_COMPLEX	20	0.544	1.616	0.048	0.097	1	5555	tags=55%, list=28%, signal=76%
GO_HOMOLOGOUS_CHROMOSOME_SEGREGATION	59	0.592	1.61	0.008	0.097	1	2014	tags=27%, list=10%, signal=30%
GO_REGULATION_OF_BICELLULAR_TIGHT_JUNCTION_ASSEMBLY	22	0.632	1.61	0.006	0.097	1	2395	tags=36%, list=12%, signal=41%
GO_BLASTOCYST_DEVELOPMENT	97	0.453	1.609	0	0.097	1	3820	tags=33%, list=19%, signal=41%
GO_TRANSCRIPTION_PREINITIATION_COMPLEX_ASSEMBLY	35	0.465	1.608	0.046	0.098	1	6718	tags=60%, list=33%, signal=90%
GO_DNA_STRAND_ELONGATION	26	0.828	1.607	0.002	0.098	1	2184	tags=69%, list=11%, signal=78%
GO_PROTEIN_LOCALIZATION_TO_CYTOSKELETON	57	0.518	1.607	0.018	0.098	1	3266	tags=30%, list=16%, signal=35%
GO_REPLICATION_FORK_PROCESSING	33	0.703	1.604	0.017	0.099	1	3507	tags=58%, list=17%, signal=70%
GO_HOMOLOGOUS_RECOMBINATION	53	0.597	1.605	0.008	0.099	1	3657	tags=40%, list=18%, signal=48%
GO_DNA_DEPENDENT_DNA_REPLICATION_MAINTENANCE_OF_FIDELITY	42	0.71	1.604	0.014	0.099	1	4149	tags=64%, list=21%, signal=81%
GO_RRNA_TRANSCRIPTION	31	0.528	1.604	0.028	0.099	1	4165	tags=55%, list=21%, signal=69%
GO_INO80_TYPE_COMPLEX	25	0.537	1.603	0.047	0.099	1	4134	tags=40%, list=21%, signal=50%
GO_RNA_SPLICING_VIA_ENDONUCLEOLYTIC_CLEAVAGE_AND_LIGATION	16	0.542	1.604	0.041	0.1	1	4448	tags=38%, list=22%, signal=48%
GO_DNA_BIOSYNTHETIC_PROCESS	184	0.439	1.602	0.008	0.1	1	3388	tags=38%, list=17%, signal=45%
GO_RNA_POLYMERASE_ACTIVITY	36	0.627	1.602	0.024	0.1	1	3924	tags=47%, list=19%, signal=59%
GO_DNA_POLYMERASE_COMPLEX	21	0.77	1.601	0.008	0.101	1	2184	tags=67%, list=11%, signal=75%
GO_REGULATION_OF_MEIOTIC_CELL_CYCLE	50	0.627	1.601	0.004	0.101	1	1033	tags=26%, list=5%, signal=27%
GO_MITOTIC_METAPHASE_PLATE_CONGRESSION	46	0.788	1.6	0.004	0.101	1	940	tags=35%, list=5%, signal=36%
GO_POSTREPLICATION_REPAIR	50	0.62	1.6	0.027	0.101	1	1955	tags=36%, list=10%, signal=40%
GO_RNA_PHOSPHODIESTER_BOND_HYDROLYSIS_ENDONUCLEOLYTIC	75	0.535	1.599	0.013	0.101	1	4469	tags=53%, list=22%, signal=68%
GO_HISTONE_EXCHANGE	49	0.729	1.598	0.01	0.102	1	3027	tags=49%, list=15%, signal=57%
GO_ENDORIBONUCLEASE_ACTIVITY_PRODUCING_5_PHOSPHOMONOESTERS	28	0.692	1.596	0.013	0.104	1	3331	tags=50%, list=17%, signal=60%
GO_MICROTUBULE_ORGANIZING_CENTER_LOCALIZATION	31	0.583	1.595	0.021	0.104	1	3198	tags=39%, list=16%, signal=46%
GO_NEGATIVE_REGULATION_OF_CHROMOSOME_SEGREGATION	45	0.777	1.595	0	0.104	1	826	tags=40%, list=4%, signal=42%
GO_SINGLE_STRANDED_VIRAL_RNA_REPLICATION_VIA_DOUBLE_STRANDED_DNA_INTERMEDIATE	18	0.74	1.595	0.015	0.104	1	1944	tags=33%, list=10%, signal=37%
GO_VIRAL_RNA_GENOME_REPLICATION	33	0.566	1.595	0.021	0.104	1	1944	tags=21%, list=10%, signal=23%
GO_GLYCOSYL_COMPOUND_BIOSYNTHETIC_PROCESS	39	0.539	1.593	0.02	0.105	1	3654	tags=44%, list=18%, signal=53%
GO_MICROTUBULE_ASSOCIATED_COMPLEX	150	0.452	1.593	0.012	0.105	1	1728	tags=17%, list=9%, signal=18%
GO_EXORIBONUCLEASE_COMPLEX	26	0.612	1.593	0.039	0.105	1	4495	tags=62%, list=22%, signal=79%
GO_PHAGOSOME_ACIDIFICATION	28	0.524	1.591	0.028	0.105	1	4839	tags=46%, list=24%, signal=61%
GO_PRERIBOSOME_SMALL_SUBUNIT_PRECURSOR	15	0.75	1.594	0.017	0.105	1	4264	tags=80%, list=21%, signal=101%
GO_FOUR_WAY_JUNCTION_DNA_BINDING	17	0.758	1.59	0.004	0.105	1	3478	tags=65%, list=17%, signal=78%
GO_PROTEIN_K63_LINKED_UBIQUITINATION	52	0.442	1.592	0.018	0.105	1	4395	tags=35%, list=22%, signal=44%
GO_SPINDLE_POLE_CENTROSOME	15	0.792	1.591	0.004	0.105	1	1492	tags=40%, list=7%, signal=43%
GO_REGULATION_OF_CELL_CYCLE_ARREST	101	0.474	1.591	0.002	0.105	1	3184	tags=36%, list=16%, signal=42%
GO_SEX_CHROMOSOME	29	0.548	1.591	0.018	0.105	1	5587	tags=52%, list=28%, signal=71%
GO_REGULATION_OF_MITOCHONDRIAL_OUTER_MEMBRANE_PERMEABILIZATION_INVOLVED_IN_APOPTOTIC_SIGNALING_PATHWAY	43	0.488	1.589	0.038	0.106	1	4522	tags=40%, list=22%, signal=51%
GO_CHROMATIN_ASSEMBLY_OR_DISASSEMBLY	184	0.52	1.589	0.016	0.106	1	3180	tags=39%, list=16%, signal=46%
GO_METHYLTRANSFERASE_COMPLEX	102	0.435	1.589	0.048	0.106	1	6904	tags=58%, list=34%, signal=88%
GO_REGULATION_OF_EPIDERMIS_DEVELOPMENT	86	0.534	1.588	0	0.106	1	2333	tags=27%, list=12%, signal=30%
GO_ENDONUCLEOLYTIC_CLEAVAGE_INVOLVED_IN_RRNA_PROCESSING	15	0.717	1.586	0.016	0.107	1	4179	tags=73%, list=21%, signal=92%
GO_DNA_SECONDARY_STRUCTURE_BINDING	34	0.658	1.587	0.01	0.107	1	1777	tags=41%, list=9%, signal=45%
GO_THREONINE_TYPE_PEPTIDASE_ACTIVITY	26	0.543	1.586	0.029	0.107	1	6214	tags=65%, list=31%, signal=94%
GO_NEGATIVE_REGULATION_OF_CELL_CYCLE_G1_S_PHASE_TRANSITION	105	0.455	1.587	0.01	0.107	1	2414	tags=30%, list=12%, signal=33%
GO_REGULATION_OF_DNA_METABOLIC_PROCESS	346	0.414	1.585	0.008	0.108	1	3401	tags=32%, list=17%, signal=38%
GO_HEMATOPOIETIC_STEM_CELL_DIFFERENTIATION	83	0.423	1.585	0.043	0.108	1	4386	tags=46%, list=22%, signal=58%
GO_TELOMERE_CAPPING	46	0.502	1.583	0.027	0.108	1	4423	tags=41%, list=22%, signal=53%
GO_ERROR_FREE_TRANSLESION_SYNTHESIS	22	0.646	1.583	0.033	0.109	1	5296	tags=59%, list=26%, signal=80%
GO_HETEROCHROMATIN_ORGANIZATION	64	0.497	1.573	0.026	0.109	1	4300	tags=47%, list=21%, signal=59%
GO_TELOMERASE_RNA_LOCALIZATION	17	0.687	1.574	0.019	0.109	1	6195	tags=94%, list=31%, signal=136%
GO_REGULATION_OF_HAIR_CYCLE	27	0.634	1.581	0.002	0.109	1	1171	tags=26%, list=6%, signal=27%
GO_RESPONSE_TO_INTERLEUKIN_12	46	0.566	1.582	0.035	0.109	1	5684	tags=52%, list=28%, signal=72%
GO_ENDODEOXYRIBONUCLEASE_ACTIVITY	38	0.565	1.574	0.032	0.109	1	4423	tags=39%, list=22%, signal=50%
GO_ANAPHASE_PROMOTING_COMPLEX_DEPENDENT_CATABOLIC_PROCESS	79	0.581	1.574	0.023	0.109	1	3692	tags=46%, list=18%, signal=56%
GO_REGULATION_OF_HAIR_FOLLICLE_DEVELOPMENT	20	0.688	1.579	0.009	0.109	1	1171	tags=30%, list=6%, signal=32%
GO_RESOLUTION_OF_MEIOTIC_RECOMBINATION_INTERMEDIATES	16	0.662	1.574	0.024	0.109	1	3657	tags=44%, list=18%, signal=53%
GO_G0_TO_G1_TRANSITION	41	0.545	1.575	0.027	0.109	1	3703	tags=37%, list=18%, signal=45%
GO_CHROMOSOME_CONDENSATION	46	0.675	1.579	0.016	0.109	1	1211	tags=33%, list=6%, signal=35%
GO_NUCLEOTIDE_EXCISION_REPAIR_DNA_INCISION	38	0.502	1.58	0.042	0.109	1	5245	tags=45%, list=26%, signal=60%
GO_NEGATIVE_REGULATION_OF_VIRAL_TRANSCRIPTION	26	0.553	1.575	0.025	0.109	1	4137	tags=42%, list=21%, signal=53%
GO_RESPONSE_TO_IONIZING_RADIATION	141	0.488	1.58	0.008	0.109	1	3768	tags=45%, list=19%, signal=55%
GO_TELOMERE_MAINTENANCE_VIA_SEMI_CONSERVATIVE_REPLICATION	27	0.747	1.58	0.01	0.109	1	2184	tags=59%, list=11%, signal=66%
GO_ATTACHMENT_OF_SPINDLE_MICROTUBULES_TO_KINETOCHORE	34	0.84	1.578	0	0.109	1	983	tags=47%, list=5%, signal=49%
GO_POSITIVE_REGULATION_OF_MITOTIC_CELL_CYCLE	153	0.499	1.579	0.006	0.109	1	1871	tags=25%, list=9%, signal=27%
GO_MEIOTIC_CHROMOSOME_SEPARATION	23	0.706	1.576	0.006	0.109	1	2123	tags=35%, list=11%, signal=39%
GO_POSITIVE_REGULATION_OF_DOUBLE_STRAND_BREAK_REPAIR	35	0.51	1.58	0.02	0.11	1	3669	tags=40%, list=18%, signal=49%
GO_REGULATION_OF_CYCLIN_DEPENDENT_PROTEIN_KINASE_ACTIVITY	97	0.503	1.571	0.012	0.11	1	2014	tags=27%, list=10%, signal=30%
GO_RESPONSE_TO_LEAD_ION	23	0.547	1.577	0.033	0.11	1	3020	tags=35%, list=15%, signal=41%
GO_PROTEIN_IMPORT_INTO_MITOCHONDRIAL_MATRIX	16	0.625	1.571	0.035	0.11	1	5013	tags=63%, list=25%, signal=83%
GO_REGULATION_OF_GENE_EXPRESSION_EPIGENETIC	177	0.465	1.576	0.015	0.11	1	3776	tags=33%, list=19%, signal=41%
GO_POSITIVE_REGULATION_OF_KERATINOCYTE_DIFFERENTIATION	17	0.687	1.58	0.021	0.11	1	4319	tags=59%, list=21%, signal=75%
GO_DEOXYRIBOSE_PHOSPHATE_CATABOLIC_PROCESS	19	0.551	1.571	0.039	0.11	1	3839	tags=47%, list=19%, signal=58%
GO_MIDBODY_ABSCISSION	15	0.726	1.572	0.013	0.11	1	940	tags=20%, list=5%, signal=21%
GO_PROTEIN_LOCALIZATION_TO_CHROMOSOME_CENTROMERIC_REGION	22	0.867	1.571	0	0.11	1	934	tags=55%, list=5%, signal=57%
GO_HETEROCHROMATIN	76	0.499	1.578	0.031	0.11	1	3125	tags=32%, list=16%, signal=37%
GO_POSITIVE_REGULATION_OF_MITOCHONDRIAL_TRANSLATION	17	0.635	1.577	0.044	0.11	1	5692	tags=71%, list=28%, signal=98%
GO_MITOCHONDRIAL_RNA_PROCESSING	17	0.646	1.575	0.038	0.11	1	5032	tags=65%, list=25%, signal=86%
GO_SPINDLE_MICROTUBULE	64	0.638	1.577	0.011	0.11	1	800	tags=27%, list=4%, signal=28%
GO_ACTIVATION_OF_NF_KAPPAB_INDUCING_KINASE_ACTIVITY	16	0.703	1.57	0.03	0.11	1	1840	tags=44%, list=9%, signal=48%
GO_CILIARY_BASAL_BODY_PLASMA_MEMBRANE_DOCKING	94	0.498	1.569	0.04	0.11	1	4631	tags=47%, list=23%, signal=60%
GO_POSITIVE_REGULATION_OF_CHROMOSOME_SEGREGATION	33	0.707	1.568	0.006	0.111	1	3632	tags=48%, list=18%, signal=59%
GO_NUCLEOSOME_ORGANIZATION	148	0.528	1.567	0.025	0.111	1	3637	tags=42%, list=18%, signal=51%
GO_HISTONE_H4_ACETYLATION	68	0.389	1.567	0.038	0.111	1	2117	tags=19%, list=11%, signal=21%
GO_PROTEASOME_ACCESSORY_COMPLEX	23	0.647	1.565	0.042	0.113	1	6909	tags=96%, list=34%, signal=145%
GO_REGULATION_OF_DNA_TEMPLATED_TRANSCRIPTION_IN_RESPONSE_TO_STRESS	111	0.358	1.565	0.047	0.113	1	6214	tags=50%, list=31%, signal=71%
GO_REGULATION_OF_EXIT_FROM_MITOSIS	17	0.678	1.564	0.021	0.113	1	546	tags=24%, list=3%, signal=24%
GO_POSITIVE_REGULATION_OF_TELOMERE_MAINTENANCE_VIA_TELOMERE_LENGTHENING	35	0.478	1.563	0.046	0.114	1	4149	tags=43%, list=21%, signal=54%
GO_ESTABLISHMENT_OF_PROTEIN_LOCALIZATION_TO_CHROMOSOME	24	0.538	1.563	0.047	0.114	1	3424	tags=54%, list=17%, signal=65%
GO_POSITIVE_REGULATION_OF_NUCLEAR_DIVISION	69	0.584	1.562	0.014	0.115	1	1871	tags=28%, list=9%, signal=30%
GO_ENDONUCLEASE_ACTIVITY_ACTIVE_WITH_EITHER_RIBO_OR_DEOXYRIBONUCLEIC_ACIDS_AND_PRODUCING_5_PHOSPHOMONOESTERS	39	0.645	1.561	0.02	0.115	1	3657	tags=49%, list=18%, signal=59%
GO_INTRA_S_DNA_DAMAGE_CHECKPOINT	16	0.739	1.561	0.024	0.115	1	2823	tags=56%, list=14%, signal=65%
GO_KINETOCHORE_ASSEMBLY	16	0.891	1.56	0.002	0.115	1	620	tags=50%, list=3%, signal=52%
GO_DNA_PACKAGING_COMPLEX	79	0.649	1.559	0.041	0.116	1	3663	tags=49%, list=18%, signal=60%
GO_3_5_DNA_HELICASE_ACTIVITY	19	0.797	1.56	0.004	0.116	1	2762	tags=68%, list=14%, signal=79%
GO_FMN_BINDING	15	0.675	1.558	0.02	0.117	1	3654	tags=53%, list=18%, signal=65%
GO_POSITIVE_REGULATION_OF_CHROMOSOME_ORGANIZATION	175	0.385	1.558	0.016	0.117	1	3703	tags=31%, list=18%, signal=37%
GO_POSITIVE_REGULATION_OF_UBIQUITIN_PROTEIN_TRANSFERASE_ACTIVITY	32	0.53	1.558	0.036	0.117	1	2022	tags=25%, list=10%, signal=28%
GO_GLYCOPROTEIN_CATABOLIC_PROCESS	23	0.604	1.556	0.041	0.118	1	1430	tags=26%, list=7%, signal=28%
GO_CELL_DIFFERENTIATION_INVOLVED_IN_EMBRYONIC_PLACENTA_DEVELOPMENT	26	0.706	1.554	0.008	0.118	1	2599	tags=50%, list=13%, signal=57%
GO_IMPORT_INTO_NUCLEUS	158	0.384	1.553	0.012	0.118	1	4182	tags=37%, list=21%, signal=46%
GO_NEGATIVE_REGULATION_OF_GENE_SILENCING	32	0.551	1.553	0.038	0.118	1	5336	tags=44%, list=26%, signal=59%
GO_DNA_REPLICATION_INITIATION	38	0.805	1.555	0.01	0.118	1	2242	tags=66%, list=11%, signal=74%
GO_TRANSLESION_SYNTHESIS	42	0.603	1.554	0.048	0.118	1	2798	tags=40%, list=14%, signal=47%
GO_DNA_REPLICATION_INDEPENDENT_NUCLEOSOME_ORGANIZATION	43	0.758	1.553	0.008	0.118	1	3118	tags=58%, list=15%, signal=69%
GO_NUCLEAR_EXOSOME_RNASE_COMPLEX	16	0.674	1.554	0.029	0.118	1	4495	tags=69%, list=22%, signal=88%
GO_POSITIVE_REGULATION_OF_DNA_METABOLIC_PROCESS	194	0.41	1.552	0.019	0.118	1	3376	tags=31%, list=17%, signal=37%
GO_MITOTIC_SISTER_CHROMATID_COHESION	26	0.637	1.555	0.014	0.118	1	5324	tags=58%, list=26%, signal=78%
GO_CORTICAL_ACTIN_CYTOSKELETON_ORGANIZATION	39	0.59	1.552	0.014	0.118	1	1953	tags=31%, list=10%, signal=34%
GO_NEGATIVE_REGULATION_OF_DNA_RECOMBINATION	43	0.586	1.553	0.049	0.119	1	3401	tags=35%, list=17%, signal=42%
GO_REGULATION_OF_PROTEIN_MODIFICATION_BY_SMALL_PROTEIN_CONJUGATION_OR_REMOVAL	223	0.347	1.555	0.008	0.119	1	3184	tags=25%, list=16%, signal=29%
GO_INTRAMOLECULAR_TRANSFERASE_ACTIVITY	24	0.588	1.554	0.036	0.119	1	4688	tags=58%, list=23%, signal=76%
GO_ADP_BINDING	37	0.488	1.551	0.03	0.119	1	3726	tags=41%, list=18%, signal=50%
GO_DNA_MODIFICATION	111	0.475	1.551	0.021	0.119	1	3398	tags=30%, list=17%, signal=36%
GO_NEGATIVE_REGULATION_OF_METAPHASE_ANAPHASE_TRANSITION_OF_CELL_CYCLE	37	0.786	1.549	0	0.119	1	826	tags=41%, list=4%, signal=42%
GO_REGULATION_OF_MEIOTIC_NUCLEAR_DIVISION	32	0.641	1.55	0.02	0.119	1	1469	tags=28%, list=7%, signal=30%
GO_SMN_SM_PROTEIN_COMPLEX	16	0.707	1.549	0.025	0.119	1	3798	tags=75%, list=19%, signal=92%
GO_TUMOR_NECROSIS_FACTOR_RECEPTOR_SUPERFAMILY_BINDING	45	0.542	1.549	0.041	0.119	1	4768	tags=51%, list=24%, signal=67%
GO_TETRAHYDROFOLATE_METABOLIC_PROCESS	17	0.641	1.55	0.029	0.119	1	2290	tags=47%, list=11%, signal=53%
GO_GLUCOSE_CATABOLIC_PROCESS	35	0.529	1.548	0.038	0.119	1	3551	tags=46%, list=18%, signal=55%
GO_OLIGOSACCHARIDE_LIPID_INTERMEDIATE_BIOSYNTHETIC_PROCESS	19	0.707	1.549	0.029	0.119	1	3208	tags=53%, list=16%, signal=63%
GO_PROTEIN_K48_LINKED_UBIQUITINATION	55	0.36	1.548	0.027	0.12	1	2991	tags=18%, list=15%, signal=21%
GO_FEMALE_MEIOTIC_NUCLEAR_DIVISION	27	0.709	1.546	0.012	0.12	1	1059	tags=33%, list=5%, signal=35%
GO_PROTEIN_LOCALIZATION_TO_NUCLEUS	263	0.349	1.546	0.012	0.12	1	3706	tags=30%, list=18%, signal=36%
GO_REGULATION_OF_DNA_REPAIR	126	0.47	1.546	0.033	0.12	1	3401	tags=33%, list=17%, signal=40%
GO_PIGMENT_BIOSYNTHETIC_PROCESS	55	0.456	1.545	0.014	0.12	1	3074	tags=33%, list=15%, signal=39%
GO_NUCLEAR_PERIPHERY	126	0.438	1.546	0.038	0.12	1	4197	tags=43%, list=21%, signal=54%
GO_EXODEOXYRIBONUCLEASE_ACTIVITY	19	0.709	1.547	0.019	0.121	1	4636	tags=74%, list=23%, signal=96%
GO_H4_HISTONE_ACETYLTRANSFERASE_ACTIVITY	17	0.545	1.546	0.044	0.121	1	5319	tags=47%, list=26%, signal=64%
GO_TUMOR_NECROSIS_FACTOR_RECEPTOR_BINDING	30	0.622	1.545	0.043	0.121	1	4615	tags=57%, list=23%, signal=73%
GO_CONDENSED_NUCLEAR_CHROMOSOME_CENTROMERIC_REGION	31	0.796	1.545	0.004	0.121	1	660	tags=39%, list=3%, signal=40%
GO_REGULATION_OF_MITOTIC_SPINDLE_ASSEMBLY	15	0.613	1.544	0.039	0.121	1	4139	tags=40%, list=21%, signal=50%
GO_NEGATIVE_REGULATION_OF_CENTROSOME_CYCLE	15	0.643	1.545	0.044	0.121	1	2117	tags=40%, list=11%, signal=45%
GO_EMBRYONIC_AXIS_SPECIFICATION	37	0.52	1.543	0.012	0.121	1	1129	tags=16%, list=6%, signal=17%
GO_REGULATION_OF_DOUBLE_STRAND_BREAK_REPAIR	80	0.526	1.542	0.031	0.122	1	3401	tags=38%, list=17%, signal=45%
GO_NEGATIVE_REGULATION_OF_DNA_REPAIR	32	0.644	1.542	0.028	0.122	1	1998	tags=31%, list=10%, signal=35%
GO_FOLIC_ACID_CONTAINING_COMPOUND_METABOLIC_PROCESS	26	0.568	1.539	0.038	0.124	1	2290	tags=42%, list=11%, signal=48%
GO_REGULATION_OF_CELL_CYCLE_G1_S_PHASE_TRANSITION	163	0.419	1.536	0.01	0.126	1	2080	tags=23%, list=10%, signal=26%
GO_NEGATIVE_REGULATION_OF_DNA_DEPENDENT_DNA_REPLICATION	19	0.778	1.535	0.021	0.127	1	1377	tags=47%, list=7%, signal=51%
GO_REGULATION_OF_CENTRIOLE_REPLICATION	22	0.639	1.536	0.032	0.127	1	2413	tags=45%, list=12%, signal=52%
GO_NEGATIVE_REGULATION_OF_CHROMATIN_ORGANIZATION	61	0.482	1.535	0.027	0.127	1	5456	tags=44%, list=27%, signal=61%
GO_PROTEIN_LOCALIZATION_TO_KINETOCHORE	18	0.887	1.535	0	0.127	1	934	tags=61%, list=5%, signal=64%
GO_SPINDLE_LOCALIZATION	50	0.534	1.534	0.035	0.128	1	1492	tags=24%, list=7%, signal=26%
GO_SPINDLE_MIDZONE	36	0.65	1.534	0.02	0.128	1	983	tags=33%, list=5%, signal=35%
GO_NUCLEAR_UBIQUITIN_LIGASE_COMPLEX	41	0.518	1.533	0.045	0.128	1	2152	tags=24%, list=11%, signal=27%
GO_CADHERIN_BINDING	319	0.356	1.53	0.043	0.13	1	5486	tags=41%, list=27%, signal=56%
GO_REGULATION_OF_PEPTIDYL_THREONINE_PHOSPHORYLATION	44	0.506	1.529	0.031	0.13	1	768	tags=14%, list=4%, signal=14%
GO_AZUROPHIL_GRANULE_LUMEN	82	0.481	1.53	0.038	0.13	1	5418	tags=48%, list=27%, signal=65%
GO_KERATINOCYTE_DIFFERENTIATION	213	0.521	1.53	0.014	0.13	1	3540	tags=31%, list=18%, signal=38%
GO_NEGATIVE_REGULATION_OF_PROTEIN_MODIFICATION_BY_SMALL_PROTEIN_CONJUGATION_OR_REMOVAL	80	0.37	1.53	0.045	0.13	1	3128	tags=25%, list=16%, signal=29%
GO_REGULATION_OF_SISTER_CHROMATID_COHESION	22	0.667	1.529	0.018	0.13	1	3632	tags=50%, list=18%, signal=61%
GO_DNA_STRAND_ELONGATION_INVOLVED_IN_DNA_REPLICATION	19	0.861	1.528	0.006	0.131	1	2184	tags=84%, list=11%, signal=94%
GO_MITOTIC_CHROMOSOME_CONDENSATION	16	0.828	1.527	0.006	0.131	1	1088	tags=50%, list=5%, signal=53%
GO_RESPONSE_TO_GONADOTROPIN	27	0.62	1.527	0.015	0.131	1	1682	tags=33%, list=8%, signal=36%
GO_POSITIVE_REGULATION_OF_NUCLEOCYTOPLASMIC_TRANSPORT	65	0.439	1.526	0.044	0.131	1	4182	tags=37%, list=21%, signal=46%
GO_MOTOR_ACTIVITY	129	0.438	1.527	0.016	0.131	1	2630	tags=22%, list=13%, signal=26%
GO_POSITIVE_REGULATION_OF_EPIDERMAL_CELL_DIFFERENTIATION	25	0.617	1.526	0.027	0.132	1	3750	tags=52%, list=19%, signal=64%
GO_CARBOHYDRATE_PHOSPHORYLATION	24	0.631	1.525	0.045	0.132	1	4047	tags=50%, list=20%, signal=62%
GO_CYCLIN_DEPENDENT_PROTEIN_SERINE_THREONINE_KINASE_REGULATOR_ACTIVITY	47	0.56	1.525	0.022	0.132	1	1847	tags=26%, list=9%, signal=28%
GO_INTERLEUKIN_1_RECEPTOR_BINDING	16	0.703	1.525	0.028	0.132	1	1876	tags=38%, list=9%, signal=41%
GO_POSITIVE_REGULATION_OF_MITOCHONDRIAL_OUTER_MEMBRANE_PERMEABILIZATION_INVOLVED_IN_APOPTOTIC_SIGNALING_PATHWAY	34	0.502	1.525	0.048	0.132	1	4401	tags=41%, list=22%, signal=53%
GO_REGULATION_OF_UBIQUITIN_PROTEIN_TRANSFERASE_ACTIVITY	49	0.489	1.523	0.048	0.133	1	2022	tags=24%, list=10%, signal=27%
GO_PROTEIN_LOCALIZATION_TO_CHROMATIN	26	0.641	1.521	0.023	0.135	1	3424	tags=46%, list=17%, signal=56%
GO_CORE_PROMOTER_SEQUENCE_SPECIFIC_DNA_BINDING	45	0.469	1.521	0.044	0.135	1	6280	tags=62%, list=31%, signal=90%
GO_POSITIVE_REGULATION_OF_MITOTIC_NUCLEAR_DIVISION	55	0.599	1.521	0.014	0.135	1	1871	tags=29%, list=9%, signal=32%
GO_RESPONSE_TO_UV_C	15	0.671	1.52	0.036	0.135	1	3059	tags=47%, list=15%, signal=55%
GO_POSITIVE_REGULATION_OF_CELL_CYCLE_G2_M_PHASE_TRANSITION	30	0.62	1.521	0.026	0.135	1	737	tags=33%, list=4%, signal=35%
GO_POSITIVE_REGULATION_OF_CELL_AGING	18	0.659	1.52	0.032	0.135	1	3827	tags=56%, list=19%, signal=69%
GO_POSITIVE_REGULATION_OF_PEPTIDYL_THREONINE_PHOSPHORYLATION	29	0.598	1.519	0.037	0.135	1	768	tags=21%, list=4%, signal=21%
GO_DNA_LIGATION	17	0.655	1.516	0.031	0.136	1	3617	tags=41%, list=18%, signal=50%
GO_NUCLEOBASE_BIOSYNTHETIC_PROCESS	18	0.696	1.516	0.049	0.136	1	3432	tags=72%, list=17%, signal=87%
GO_HEPATOCYTE_GROWTH_FACTOR_RECEPTOR_SIGNALING_PATHWAY	16	0.691	1.516	0.018	0.136	1	905	tags=31%, list=4%, signal=33%
GO_ESTABLISHMENT_OF_ORGANELLE_LOCALIZATION	422	0.37	1.518	0.006	0.136	1	3276	tags=23%, list=16%, signal=27%
GO_DNA_UNWINDING_INVOLVED_IN_DNA_REPLICATION	16	0.787	1.518	0.012	0.136	1	1777	tags=56%, list=9%, signal=62%
GO_TUMOR_NECROSIS_FACTOR_MEDIATED_SIGNALING_PATHWAY	160	0.44	1.518	0.049	0.136	1	4772	tags=48%, list=24%, signal=62%
GO_S_ACYLTRANSFERASE_ACTIVITY	30	0.455	1.518	0.034	0.136	1	4561	tags=43%, list=23%, signal=56%
GO_INTERCELLULAR_BRIDGE	70	0.485	1.517	0.012	0.136	1	860	tags=14%, list=4%, signal=15%
GO_ATTACHMENT_OF_MITOTIC_SPINDLE_MICROTUBULES_TO_KINETOCHORE	15	0.902	1.517	0	0.136	1	260	tags=47%, list=1%, signal=47%
GO_HOMOLOGOUS_CHROMOSOME_PAIRING_AT_MEIOSIS	47	0.543	1.517	0.014	0.136	1	1434	tags=19%, list=7%, signal=21%
GO_OOCYTE_MATURATION	25	0.645	1.515	0.014	0.137	1	1059	tags=32%, list=5%, signal=34%
GO_NUCLEOSOME_ASSEMBLY	110	0.557	1.513	0.035	0.138	1	3578	tags=47%, list=18%, signal=57%
GO_KINETOCHORE_ORGANIZATION	21	0.897	1.512	0.004	0.138	1	1088	tags=62%, list=5%, signal=65%
GO_POSITIVE_REGULATION_OF_INTRACELLULAR_PROTEIN_TRANSPORT	176	0.367	1.511	0.026	0.138	1	3185	tags=22%, list=16%, signal=25%
GO_POSITIVE_REGULATION_OF_MITOTIC_SISTER_CHROMATID_SEGREGATION	22	0.671	1.512	0.025	0.138	1	3424	tags=36%, list=17%, signal=44%
GO_MITOTIC_DNA_REPLICATION	16	0.841	1.512	0.008	0.139	1	1494	tags=69%, list=7%, signal=74%
GO_TRNA_5_END_PROCESSING	15	0.677	1.509	0.043	0.14	1	4872	tags=73%, list=24%, signal=97%
GO_SOMATIC_DIVERSIFICATION_OF_IMMUNE_RECEPTORS_VIA_SOMATIC_MUTATION	15	0.69	1.509	0.032	0.14	1	4022	tags=60%, list=20%, signal=75%
GO_RESPONSE_TO_UV	135	0.436	1.507	0.042	0.141	1	3763	tags=34%, list=19%, signal=42%
GO_METHYL_CPG_BINDING	23	0.585	1.507	0.049	0.141	1	1989	tags=35%, list=10%, signal=39%
GO_ENDORIBONUCLEASE_ACTIVITY	59	0.516	1.507	0.035	0.141	1	4807	tags=54%, list=24%, signal=71%
GO_CENTROMERE_COMPLEX_ASSEMBLY	45	0.784	1.508	0.019	0.141	1	1618	tags=47%, list=8%, signal=51%
GO_CELLULAR_RESPONSE_TO_LIGHT_STIMULUS	121	0.364	1.506	0.024	0.142	1	3777	tags=27%, list=19%, signal=33%
GO_S_ADENOSYLMETHIONINE_DEPENDENT_METHYLTRANSFERASE_ACTIVITY	154	0.401	1.506	0.047	0.142	1	4718	tags=40%, list=23%, signal=52%
GO_CHROMOCENTER	15	0.747	1.504	0.011	0.142	1	396	tags=27%, list=2%, signal=27%
GO_RESPONSE_TO_GAMMA_RADIATION	54	0.51	1.503	0.029	0.143	1	4140	tags=57%, list=21%, signal=72%
GO_PROTEIN_AUTOUBIQUITINATION	74	0.4	1.503	0.022	0.143	1	2470	tags=22%, list=12%, signal=25%
GO_TOOTH_MINERALIZATION	23	0.521	1.502	0.027	0.144	1	2819	tags=26%, list=14%, signal=30%
GO_PYRIMIDINE_NUCLEOSIDE_METABOLIC_PROCESS	33	0.539	1.501	0.021	0.145	1	2607	tags=33%, list=13%, signal=38%
GO_TRNA_THREONYLCARBAMOYLADENOSINE_METABOLIC_PROCESS	15	0.662	1.501	0.046	0.145	1	4299	tags=60%, list=21%, signal=76%
GO_NEGATIVE_REGULATION_OF_HISTONE_MODIFICATION	42	0.466	1.5	0.033	0.145	1	5456	tags=45%, list=27%, signal=62%
GO_NEGATIVE_REGULATION_OF_DNA_BINDING	53	0.451	1.498	0.042	0.147	1	1823	tags=17%, list=9%, signal=19%
GO_POSITIVE_REGULATION_OF_CYCLIN_DEPENDENT_PROTEIN_KINASE_ACTIVITY	33	0.537	1.497	0.031	0.148	1	1677	tags=21%, list=8%, signal=23%
GO_SKIN_DEVELOPMENT	328	0.475	1.497	0.008	0.149	1	3540	tags=32%, list=18%, signal=38%
GO_REGULATION_OF_B_CELL_APOPTOTIC_PROCESS	20	0.57	1.496	0.0498	0.149	1	2358	tags=35%, list=12%, signal=40%
GO_COLLAGEN_CATABOLIC_PROCESS	46	0.656	1.491	0.04	0.153	1	678	tags=24%, list=3%, signal=25%
GO_POSITIVE_REGULATION_OF_MONOOXYGENASE_ACTIVITY	30	0.536	1.49	0.031	0.153	1	2090	tags=33%, list=10%, signal=37%
GO_DNA_BINDING_BENDING	17	0.723	1.49	0.026	0.153	1	3607	tags=65%, list=18%, signal=79%
GO_CENTROSOME_SEPARATION	15	0.725	1.488	0.019	0.155	1	1871	tags=53%, list=9%, signal=59%
GO_EPIDERMAL_CELL_DIFFERENTIATION	270	0.477	1.488	0.032	0.155	1	3540	tags=30%, list=18%, signal=35%
GO_SINGLE_STRANDED_DNA_HELICASE_ACTIVITY	18	0.852	1.484	0	0.158	1	2762	tags=89%, list=14%, signal=103%
GO_CELLULAR_RESPONSE_TO_GONADOTROPIN_STIMULUS	18	0.602	1.482	0.037	0.159	1	1682	tags=28%, list=8%, signal=30%
GO_VIRAL_GENE_EXPRESSION	174	0.482	2.066	0	0.16	0.093	4375	tags=30%, list=22%, signal=38%
GO_DNA_REPLICATION_CHECKPOINT	17	0.863	1.477	0.004	0.165	1	1925	tags=71%, list=10%, signal=78%
GO_REGULATION_OF_EPIDERMAL_CELL_DIFFERENTIATION	61	0.513	1.477	0.026	0.165	1	3750	tags=38%, list=19%, signal=46%
GO_PEPTIDYL_THREONINE_MODIFICATION	119	0.363	1.477	0.019	0.165	1	3483	tags=23%, list=17%, signal=27%
GO_CELL_AGING	106	0.464	1.475	0.039	0.166	1	3432	tags=35%, list=17%, signal=42%
GO_EMBRYONIC_PLACENTA_DEVELOPMENT	87	0.463	1.474	0.018	0.167	1	2678	tags=28%, list=13%, signal=32%
GO_CELLULAR_RESPONSE_TO_UV	78	0.431	1.474	0.0498	0.167	1	3059	tags=31%, list=15%, signal=36%
GO_NUCLEAR_MATRIX	105	0.425	1.474	0.043	0.167	1	3025	tags=32%, list=15%, signal=38%
GO_DNA_METHYLATION_OR_DEMETHYLATION	91	0.467	1.473	0.035	0.167	1	3133	tags=26%, list=16%, signal=31%
GO_ATP_DEPENDENT_MICROTUBULE_MOTOR_ACTIVITY_PLUS_END_DIRECTED	16	0.725	1.471	0.035	0.168	1	860	tags=31%, list=4%, signal=33%
GO_DNA_REPLICATION_ORIGIN_BINDING	23	0.792	1.472	0.019	0.168	1	3578	tags=78%, list=18%, signal=95%
GO_KERATINIZATION	136	0.553	1.47	0.044	0.169	1	3540	tags=30%, list=18%, signal=36%
GO_CALCIUM_INDEPENDENT_CELL_CELL_ADHESION_VIA_PLASMA_MEMBRANE_CELL_ADHESION_MOLECULES	22	0.679	1.468	0.032	0.171	1	362	tags=23%, list=2%, signal=23%
GO_DNA_POLYMERASE_BINDING	18	0.747	1.468	0.021	0.171	1	3113	tags=61%, list=15%, signal=72%
GO_APICAL_JUNCTION_ASSEMBLY	78	0.486	1.468	0.033	0.171	1	2395	tags=22%, list=12%, signal=25%
GO_REGULATION_OF_KERATINOCYTE_DIFFERENTIATION	41	0.529	1.467	0.035	0.172	1	3677	tags=37%, list=18%, signal=45%
GO_MALE_MEIOSIS_I	23	0.535	1.466	0.033	0.172	1	66	tags=9%, list=0%, signal=9%
GO_CHROMATIN_REMODELING_AT_CENTROMERE	36	0.777	1.466	0.034	0.172	1	3118	tags=64%, list=15%, signal=75%
GO_HEAT_SHOCK_PROTEIN_BINDING	119	0.364	1.464	0.022	0.174	1	4140	tags=39%, list=21%, signal=49%
GO_VIRAL_LIFE_CYCLE	321	0.394	1.461	0.043	0.176	1	4651	tags=35%, list=23%, signal=45%
GO_POSITIVE_REGULATION_OF_DNA_BIOSYNTHETIC_PROCESS	66	0.436	1.459	0.038	0.178	1	3376	tags=41%, list=17%, signal=49%
GO_NUCLEAR_ENVELOPE	453	0.316	1.458	0.015	0.179	1	4724	tags=37%, list=23%, signal=47%
GO_POSITIVE_REGULATION_OF_VIRAL_LIFE_CYCLE	58	0.396	1.458	0.046	0.179	1	4506	tags=28%, list=22%, signal=35%
GO_REGULATION_OF_DNA_BINDING	122	0.414	1.458	0.031	0.179	1	3478	tags=29%, list=17%, signal=34%
GO_CONDENSED_NUCLEAR_CHROMOSOME_KINETOCHORE	17	0.83	1.451	0.017	0.185	1	620	tags=47%, list=3%, signal=49%
GO_POSITIVE_REGULATION_OF_RESPONSE_TO_DNA_DAMAGE_STIMULUS	103	0.4	1.449	0.04	0.186	1	5156	tags=43%, list=26%, signal=57%
GO_TRANSFERASE_ACTIVITY_TRANSFERRING_PENTOSYL_GROUPS	50	0.442	1.448	0.039	0.187	1	3791	tags=38%, list=19%, signal=47%
GO_RESPONSE_TO_RADIATION	432	0.339	1.448	0.012	0.187	1	3777	tags=30%, list=19%, signal=36%
GO_PRONUCLEUS	15	0.757	1.446	0.046	0.188	1	316	tags=33%, list=2%, signal=34%
GO_NUCLEAR_MEMBRANE	295	0.32	1.447	0.01	0.188	1	4724	tags=36%, list=23%, signal=47%
GO_POLE_PLASM	20	0.666	1.443	0.046	0.191	1	3336	tags=45%, list=17%, signal=54%
GO_LIGASE_ACTIVITY_FORMING_CARBON_NITROGEN_BONDS	46	0.457	1.443	0.048	0.191	1	2346	tags=35%, list=12%, signal=39%
GO_PROTEASOMAL_PROTEIN_CATABOLIC_PROCESS	459	0.278	1.439	0.025	0.195	1	4227	tags=26%, list=21%, signal=32%
GO_GERM_CELL_NUCLEUS	19	0.573	1.438	0.049	0.196	1	2143	tags=26%, list=11%, signal=29%
GO_REGULATION_OF_CELL_DIVISION	159	0.435	1.438	0.015	0.196	1	2014	tags=25%, list=10%, signal=27%
GO_PYRIMIDINE_NUCLEOBASE_METABOLIC_PROCESS	16	0.623	1.436	0.042	0.196	1	3432	tags=63%, list=17%, signal=75%
GO_HAIR_FOLLICLE_MATURATION	16	0.655	1.437	0.042	0.196	1	3405	tags=56%, list=17%, signal=68%
GO_EPIDERMIS_DEVELOPMENT	380	0.442	1.433	0.034	0.199	1	3540	tags=29%, list=18%, signal=35%
GO_POSITIVE_REGULATION_OF_INTRACELLULAR_TRANSPORT	215	0.327	1.427	0.035	0.204	1	4252	tags=26%, list=21%, signal=33%
GO_NEGATIVE_REGULATION_OF_MEIOTIC_CELL_CYCLE	16	0.695	1.426	0.038	0.205	1	594	tags=38%, list=3%, signal=39%
GO_BLASTOCYST_GROWTH	18	0.632	1.426	0.046	0.205	1	2600	tags=50%, list=13%, signal=57%
GO_PYRIMIDINE_CONTAINING_COMPOUND_METABOLIC_PROCESS	78	0.438	1.422	0.037	0.208	1	3539	tags=37%, list=18%, signal=45%
GO_RNA_POLYMERASE_II_TRANSCRIPTION_REGULATOR_COMPLEX	153	0.349	1.42	0.043	0.21	1	4944	tags=35%, list=25%, signal=46%
GO_CENTRIOLAR_SATELLITE	95	0.406	1.416	0.036	0.214	1	3814	tags=31%, list=19%, signal=37%
GO_REGULATION_OF_ATP_METABOLIC_PROCESS	119	0.334	1.415	0.033	0.215	1	4182	tags=37%, list=21%, signal=46%
GO_CELLULAR_RESPONSE_TO_RADIATION	180	0.352	1.412	0.035	0.218	1	3435	tags=28%, list=17%, signal=33%
GO_NUCLEOTIDE_PHOSPHORYLATION	129	0.358	1.404	0.034	0.225	1	4182	tags=39%, list=21%, signal=49%
GO_PROTEIN_IMPORT	184	0.329	1.404	0.042	0.226	1	4184	tags=31%, list=21%, signal=39%
GO_OOCYTE_DIFFERENTIATION	49	0.481	1.397	0.035	0.232	1	1059	tags=20%, list=5%, signal=21%
GO_REGULATION_OF_CELLULAR_AMIDE_METABOLIC_PROCESS	397	0.287	1.396	0.04	0.233	1	4165	tags=30%, list=21%, signal=38%
GO_REGULATION_OF_CARBOHYDRATE_CATABOLIC_PROCESS	87	0.336	1.38	0.04	0.249	1	4182	tags=39%, list=21%, signal=49%
